# Supplementary material for: Overexpression of the trehalose-6-phosphate phosphatase family gene AtTPPF improves the drought tolerance of Arabidopsis thaliana
Source: BMC Plant Biol. 2019 Sep 2;19:381. doi: 10.1186/s12870-019-1986-5 (PMC6721209; doi:10.1186/s12870-019-1986-5)
Supplement: Supplementary file 8 — Table S4. The information of 207 drought-induced genes which down-regulated in OE plants (DIG-D). (XLS 40 kb) [file 12870_2019_1986_MOESM8_ESM.xls]

## Sheet: Sheet1
Table.S4: The information of 207 drought-induced genes which down-regulated in OE plants (DIG-D).
AT1G02205.TAIR10	Fatty acid hydroxylase superfamily	ECERIFERUM 1 (CER1); FUNCTIONS IN: aldehyde decarbonylase activity; INVOLVED IN: aldehyde catabolic process, wax biosynthetic process, cuticle development; LOCATED IN: endomembrane system, endoplasmic reticulum; EXPRESSED IN: 18 plant structures; EXPRESSED DURING: 13 growth stages; CONTAINS InterPro DOMAIN/s: Fatty acid hydroxylase (InterPro:IPR006694), Uncharacterised protein, Wax2 C-terminal (I…
AT1G02310.TAIR10	Glycosyl hydrolase superfamily protein	Glycosyl hydrolase superfamily protein; FUNCTIONS IN: cation binding, hydrolase activity, hydrolyzing O-glycosyl compounds, catalytic activity; INVOLVED IN: carbohydrate metabolic process; LOCATED IN: endomembrane system; EXPRESSED IN: 7 plant structures; EXPRESSED DURING: 4 anthesis, petal differentiation and expansion stage, D bilateral stage; CONTAINS InterPro DOMAIN/s: Glycoside hydrolase, ca…
AT1G04180.TAIR10	YUCCA 9	YUCCA 9 (YUC9); FUNCTIONS IN: NADP or NADPH binding, oxidoreductase activity, monooxygenase activity, FAD binding, flavin-containing monooxygenase activity; INVOLVED IN: oxidation reduction; EXPRESSED IN: root; CONTAINS InterPro DOMAIN/s: Pyridine nucleotide-disulphide oxidoreductase, class-II (InterPro:IPR000103), FAD-dependent pyridine nucleotide-disulphide oxidoreductase (InterPro:IPR013027), …
AT1G05510.TAIR10	Protein of unknown function (DUF1264)	FUNCTIONS IN: molecular_function unknown; INVOLVED IN: response to abscisic acid stimulus; LOCATED IN: cellular_component unknown; EXPRESSED IN: seed; EXPRESSED DURING: seedling growth, seed development stages; CONTAINS InterPro DOMAIN/s: Protein of unknown function DUF1264 (InterPro:IPR010686); BEST Arabidopsis thaliana protein match is: Protein of unknown function (DUF1264) (TAIR:AT2G31985.1); …
AT1G05530.TAIR10	UDP-glucosyl transferase 75B2	UDP-glucosyl transferase 75B2 (UGT75B2); FUNCTIONS IN: UDP-glycosyltransferase activity, UDP-glucosyltransferase activity, transferase activity, transferring glycosyl groups, abscisic acid glucosyltransferase activity; INVOLVED IN: metabolic process; EXPRESSED IN: sperm cell, root; CONTAINS InterPro DOMAIN/s: UDP-glucuronosyl/UDP-glucosyltransferase (InterPro:IPR002213); BEST Arabidopsis thaliana…
AT1G05650.TAIR10	Pectin lyase-like superfamily protein	Pectin lyase-like superfamily protein; FUNCTIONS IN: polygalacturonase activity; INVOLVED IN: carbohydrate metabolic process; LOCATED IN: endomembrane system; CONTAINS InterPro DOMAIN/s: Pectin lyase fold/virulence factor (InterPro:IPR011050), Pectin lyase fold (InterPro:IPR012334), Glycoside hydrolase, family 28 (InterPro:IPR000743), Parallel beta-helix repeat (InterPro:IPR006626); BEST Arabidop…
AT1G05660.TAIR10	Pectin lyase-like superfamily protein	Pectin lyase-like superfamily protein; FUNCTIONS IN: polygalacturonase activity; INVOLVED IN: carbohydrate metabolic process; LOCATED IN: endomembrane system; CONTAINS InterPro DOMAIN/s: Pectin lyase fold/virulence factor (InterPro:IPR011050), Pectin lyase fold (InterPro:IPR012334), Glycoside hydrolase, family 28 (InterPro:IPR000743), Parallel beta-helix repeat (InterPro:IPR006626); BEST Arabidop…
AT1G13520.TAIR10	Protein of unknown function (DUF1262)	Protein of unknown function (DUF1262); CONTAINS InterPro DOMAIN/s: Protein of unknown function DUF1262 (InterPro:IPR010683); BEST Arabidopsis thaliana protein match is: Protein of unknown function (DUF1262) (TAIR:AT1G13480.1); Has 107 Blast hits to 100 proteins in 12 species: Archae - 0; Bacteria - 6; Metazoa - 0; Fungi - 0; Plants - 101; Viruses - 0; Other Eukaryotes - 0 (source: NCBI BLink).
AT1G13609.TAIR10	Defensin-like (DEFL) family protein	Defensin-like (DEFL) family protein; LOCATED IN: endomembrane system; BEST Arabidopsis thaliana protein match is: Defensin-like (DEFL) family protein (TAIR:AT1G13607.1); Has 35333 Blast hits to 34131 proteins in 2444 species: Archae - 798; Bacteria - 22429; Metazoa - 974; Fungi - 991; Plants - 531; Viruses - 0; Other Eukaryotes - 9610 (source: NCBI BLink).
AT1G16858.TAIR10	conserved peptide upstream open reading frame 55	conserved peptide upstream open reading frame 55 (CPuORF55); Has 30201 Blast hits to 17322 proteins in 780 species: Archae - 12; Bacteria - 1396; Metazoa - 17338; Fungi - 3422; Plants - 5037; Viruses - 0; Other Eukaryotes - 2996 (source: NCBI BLink).
AT1G17870.TAIR10	ethylene-dependent gravitropism-deficient and yellow-green-like 3	ETHYLENE-DEPENDENT GRAVITROPISM-DEFICIENT AND YELLOW-GREEN-LIKE 3 (EGY3); INVOLVED IN: response to high light intensity, response to hydrogen peroxide, response to heat; LOCATED IN: chloroplast; EXPRESSED IN: 17 plant structures; EXPRESSED DURING: 9 growth stages; BEST Arabidopsis thaliana protein match is: Peptidase M50 family protein (TAIR:AT5G35220.1); Has 660 Blast hits to 652 proteins in 203…
AT1G17950.TAIR10	myb domain protein 52	myb domain protein 52 (MYB52); CONTAINS InterPro DOMAIN/s: SANT, DNA-binding (InterPro:IPR001005), Homeodomain-like (InterPro:IPR009057), Myb, DNA-binding (InterPro:IPR014778), HTH transcriptional regulator, Myb-type, DNA-binding (InterPro:IPR017930), Homeodomain-related (InterPro:IPR012287), Myb transcription factor (InterPro:IPR015495); BEST Arabidopsis thaliana protein match is: myb domain pro…
AT1G18710.TAIR10	myb domain protein 47	myb domain protein 47 (MYB47); FUNCTIONS IN: DNA binding, sequence-specific DNA binding transcription factor activity; INVOLVED IN: response to jasmonic acid stimulus, response to salt stress, regulation of transcription, DNA-dependent; LOCATED IN: nucleus, cytoplasm; EXPRESSED IN: leaf lamina base, stem, leaf whorl, leaf; EXPRESSED DURING: LP.06 six leaves visible, LP.04 four leaves visible, LP.…
AT1G18870.TAIR10	isochorismate synthase 2	isochorismate synthase 2 (ICS2); CONTAINS InterPro DOMAIN/s: Chorismate binding, C-terminal (InterPro:IPR015890), ADC synthase (InterPro:IPR005801), Isochorismate synthase (InterPro:IPR004561); BEST Arabidopsis thaliana protein match is: ADC synthase superfamily protein (TAIR:AT1G74710.1); Has 14372 Blast hits to 14368 proteins in 2522 species: Archae - 246; Bacteria - 10572; Metazoa - 5; Fungi -…
AT1G19500.TAIR10		unknown protein; FUNCTIONS IN: molecular_function unknown; INVOLVED IN: biological_process unknown; LOCATED IN: endomembrane system; EXPRESSED IN: 9 plant structures; EXPRESSED DURING: L mature pollen stage, M germinated pollen stage, 4 anthesis, C globular stage, petal differentiation and expansion stage; BEST Arabidopsis thaliana protein match is: unknown protein (TAIR:AT2G35765.1); Has 9 Blast…
AT1G22065.TAIR10		unknown protein; FUNCTIONS IN: molecular_function unknown; INVOLVED IN: biological_process unknown; LOCATED IN: cellular_component unknown; BEST Arabidopsis thaliana protein match is: unknown protein (TAIR:AT1G77885.1); Has 30201 Blast hits to 17322 proteins in 780 species: Archae - 12; Bacteria - 1396; Metazoa - 17338; Fungi - 3422; Plants - 5037; Viruses - 0; Other Eukaryotes - 2996 (source: NC…
AT1G22160.TAIR10	Protein of unknown function (DUF581)	Protein of unknown function (DUF581); CONTAINS InterPro DOMAIN/s: Protein of unknown function DUF581 (InterPro:IPR007650); BEST Arabidopsis thaliana protein match is: Protein of unknown function (DUF581) (TAIR:AT1G78020.1); Has 511 Blast hits to 511 proteins in 19 species: Archae - 0; Bacteria - 0; Metazoa - 0; Fungi - 0; Plants - 511; Viruses - 0; Other Eukaryotes - 0 (source: NCBI BLink).
AT1G22990.TAIR10	Heavy metal transport/detoxification superfamily protein	Heavy metal transport/detoxification superfamily protein ; FUNCTIONS IN: metal ion binding; INVOLVED IN: metal ion transport; LOCATED IN: cellular_component unknown; EXPRESSED IN: 9 plant structures; EXPRESSED DURING: LP.04 four leaves visible, 4 anthesis, C globular stage; CONTAINS InterPro DOMAIN/s: Heavy metal transport/detoxification protein (InterPro:IPR006121); BEST Arabidopsis thaliana pro…
AT1G23070.TAIR10	Protein of unknown function (DUF300)	Protein of unknown function (DUF300); CONTAINS InterPro DOMAIN/s: Protein of unknown function DUF300 (InterPro:IPR005178); BEST Arabidopsis thaliana protein match is: Protein of unknown function (DUF300) (TAIR:AT4G38360.2); Has 840 Blast hits to 837 proteins in 189 species: Archae - 0; Bacteria - 0; Metazoa - 286; Fungi - 190; Plants - 245; Viruses - 0; Other Eukaryotes - 119 (source: NCBI BLink).
AT1G23200.TAIR10	Plant invertase/pectin methylesterase inhibitor superfamily	Plant invertase/pectin methylesterase inhibitor superfamily; FUNCTIONS IN: enzyme inhibitor activity, pectinesterase activity; INVOLVED IN: cell wall modification; LOCATED IN: endomembrane system, cell wall, plant-type cell wall; EXPRESSED IN: 8 plant structures; EXPRESSED DURING: 4 anthesis, petal differentiation and expansion stage; CONTAINS InterPro DOMAIN/s: Pectinesterase, active site (Inter…
AT1G23760.TAIR10	BURP domain-containing protein	JP630; CONTAINS InterPro DOMAIN/s: BURP (InterPro:IPR004873); BEST Arabidopsis thaliana protein match is: polygalacturonase 2 (TAIR:AT1G70370.2); Has 1783 Blast hits to 1423 proteins in 248 species: Archae - 0; Bacteria - 362; Metazoa - 287; Fungi - 197; Plants - 556; Viruses - 4; Other Eukaryotes - 377 (source: NCBI BLink).
AT1G24070.TAIR10	cellulose synthase-like A10	cellulose synthase-like A10 (CSLA10); FUNCTIONS IN: cellulose synthase activity, transferase activity, transferring glycosyl groups; LOCATED IN: endomembrane system; EXPRESSED IN: 22 plant structures; EXPRESSED DURING: 13 growth stages; CONTAINS InterPro DOMAIN/s: Glycosyl transferase, family 2 (InterPro:IPR001173); BEST Arabidopsis thaliana protein match is: Nucleotide-diphospho-sugar transferas…
AT1G27461.TAIR10		unknown protein; Has 30201 Blast hits to 17322 proteins in 780 species: Archae - 12; Bacteria - 1396; Metazoa - 17338; Fungi - 3422; Plants - 5037; Viruses - 0; Other Eukaryotes - 2996 (source: NCBI BLink).
AT1G28480.TAIR10	Thioredoxin superfamily protein	GRX480; FUNCTIONS IN: electron carrier activity, protein disulfide oxidoreductase activity; INVOLVED IN: salicylic acid mediated signaling pathway, jasmonic acid mediated signaling pathway, response to salicylic acid stimulus; LOCATED IN: cellular_component unknown; EXPRESSED IN: 21 plant structures; EXPRESSED DURING: 13 growth stages; CONTAINS InterPro DOMAIN/s: Glutaredoxin-like, plant II (Inte…
AT1G29395.TAIR10	COLD REGULATED 314 INNER MEMBRANE 1	COLD REGULATED 314 INNER MEMBRANE 1 (COR413IM1); FUNCTIONS IN: molecular_function unknown; INVOLVED IN: cold acclimation, cellular response to water deprivation, cellular response to cold, response to abscisic acid stimulus; LOCATED IN: integral to chloroplast inner membrane, chloroplast thylakoid membrane, chloroplast, chloroplast envelope; EXPRESSED IN: 21 plant structures; EXPRESSED DURING: 12…
AT1G30220.TAIR10	inositol transporter 2	inositol transporter 2 (INT2); CONTAINS InterPro DOMAIN/s: Sugar transporter, conserved site (InterPro:IPR005829), Major facilitator superfamily (InterPro:IPR020846), General substrate transporter (InterPro:IPR005828), Sugar/inositol transporter (InterPro:IPR003663), Major facilitator superfamily, general substrate transporter (InterPro:IPR016196); BEST Arabidopsis thaliana protein match is: inos…
AT1G30700.TAIR10	FAD-binding Berberine family protein	FAD-binding Berberine family protein; FUNCTIONS IN: electron carrier activity, oxidoreductase activity, FAD binding, catalytic activity; LOCATED IN: endomembrane system; EXPRESSED IN: stem, hypocotyl, root, stamen; EXPRESSED DURING: 4 anthesis; CONTAINS InterPro DOMAIN/s: FAD-binding, type 2 (InterPro:IPR016166), Berberine/berberine-like (InterPro:IPR012951), FAD linked oxidase, N-terminal (Inter…
AT1G32950.TAIR10	Subtilase family protein	Subtilase family protein; FUNCTIONS IN: identical protein binding, serine-type endopeptidase activity; INVOLVED IN: proteolysis, negative regulation of catalytic activity; LOCATED IN: endomembrane system; EXPRESSED IN: stem, stamen; EXPRESSED DURING: 4 anthesis; CONTAINS InterPro DOMAIN/s: Protease-associated PA (InterPro:IPR003137), Proteinase inhibitor, propeptide (InterPro:IPR009020), Peptidas…
AT1G47395.TAIR10		unknown protein; FUNCTIONS IN: molecular_function unknown; INVOLVED IN: biological_process unknown; LOCATED IN: endomembrane system; BEST Arabidopsis thaliana protein match is: unknown protein (TAIR:AT1G47400.1); Has 9 Blast hits to 9 proteins in 2 species: Archae - 0; Bacteria - 0; Metazoa - 0; Fungi - 0; Plants - 9; Viruses - 0; Other Eukaryotes - 0 (source: NCBI BLink).
AT1G47400.TAIR10		unknown protein; BEST Arabidopsis thaliana protein match is: unknown protein (TAIR:AT1G47395.1); Has 11 Blast hits to 11 proteins in 2 species: Archae - 0; Bacteria - 0; Metazoa - 0; Fungi - 0; Plants - 11; Viruses - 0; Other Eukaryotes - 0 (source: NCBI BLink).
AT1G48130.TAIR10	1-cysteine peroxiredoxin 1	1-cysteine peroxiredoxin 1 (PER1); FUNCTIONS IN: thioredoxin peroxidase activity, antioxidant activity; INVOLVED IN: maintenance of seed dormancy, response to desiccation; LOCATED IN: cellular_component unknown; EXPRESSED IN: embryo, aleurone layer, seed; EXPRESSED DURING: seed development stages; CONTAINS InterPro DOMAIN/s: Peroxiredoxin, C-terminal (InterPro:IPR019479), Thioredoxin fold (InterP…
AT1G49450.TAIR10	Transducin/WD40 repeat-like superfamily protein	Transducin/WD40 repeat-like superfamily protein; CONTAINS InterPro DOMAIN/s: WD40 repeat 2 (InterPro:IPR019782), WD40 repeat-like-containing domain (InterPro:IPR011046), WD40-repeat-containing domain (InterPro:IPR017986), WD40/YVTN repeat-like-containing domain (InterPro:IPR015943), WD40 repeat (InterPro:IPR001680), WD40 repeat, subgroup (InterPro:IPR019781), G-protein beta WD-40 repeat, region (…
AT1G53130.TAIR10	Stigma-specific Stig1 family protein	GRIM REAPER (GRI); CONTAINS InterPro DOMAIN/s: Stigma-specific protein Stig1 (InterPro:IPR006969); BEST Arabidopsis thaliana protein match is: Stigma-specific Stig1 family protein (TAIR:AT4G26880.1); Has 276 Blast hits to 191 proteins in 30 species: Archae - 0; Bacteria - 84; Metazoa - 0; Fungi - 32; Plants - 157; Viruses - 0; Other Eukaryotes - 3 (source: NCBI BLink).
AT1G53270.TAIR10	ABC-2 type transporter family protein	ABC-2 type transporter family protein; FUNCTIONS IN: ATPase activity, coupled to transmembrane movement of substances; LOCATED IN: membrane; EXPRESSED IN: root; CONTAINS InterPro DOMAIN/s: ATPase, AAA+ type, core (InterPro:IPR003593), ABC transporter-like (InterPro:IPR003439), ABC-2 type transporter (InterPro:IPR013525), ABC transporter, conserved site (InterPro:IPR017871); BEST Arabidopsis thali…
AT1G60470.TAIR10	galactinol synthase 4	galactinol synthase 4 (GolS4); CONTAINS InterPro DOMAIN/s: Glycosyl transferase, family 8 (InterPro:IPR002495); BEST Arabidopsis thaliana protein match is: galactinol synthase 7 (TAIR:AT1G60450.1); Has 1247 Blast hits to 1246 proteins in 290 species: Archae - 0; Bacteria - 113; Metazoa - 260; Fungi - 270; Plants - 469; Viruses - 69; Other Eukaryotes - 66 (source: NCBI BLink).
AT1G62420.TAIR10	Protein of unknown function (DUF506)	Protein of unknown function (DUF506) ; CONTAINS InterPro DOMAIN/s: Protein of unknown function DUF506, plant (InterPro:IPR006502); BEST Arabidopsis thaliana protein match is: Protein of unknown function (DUF506) (TAIR:AT1G12030.1); Has 389 Blast hits to 387 proteins in 24 species: Archae - 0; Bacteria - 0; Metazoa - 0; Fungi - 0; Plants - 387; Viruses - 0; Other Eukaryotes - 2 (source: NCBI BLink…
AT1G63370.TAIR10	Flavin-binding monooxygenase family protein	Flavin-binding monooxygenase family protein; FUNCTIONS IN: NADP or NADPH binding, monooxygenase activity, FAD binding, flavin-containing monooxygenase activity; INVOLVED IN: oxidation reduction; LOCATED IN: cellular_component unknown; CONTAINS InterPro DOMAIN/s: Flavin-containing monooxygenase FMO (InterPro:IPR000960), Flavin-containing monooxygenase-like (InterPro:IPR020946); BEST Arabidopsis th…
AT1G63380.TAIR10	NAD(P)-binding Rossmann-fold superfamily protein	NAD(P)-binding Rossmann-fold superfamily protein; FUNCTIONS IN: oxidoreductase activity, binding, catalytic activity; INVOLVED IN: oxidation reduction, metabolic process, non-phosphorylated glucose catabolic process; LOCATED IN: cellular_component unknown; CONTAINS InterPro DOMAIN/s: Short-chain dehydrogenase/reductase, conserved site (InterPro:IPR020904), NAD(P)-binding domain (InterPro:IPR01604…
AT1G64110.TAIR10	P-loop containing nucleoside triphosphate hydrolases superfamily protein	P-loop containing nucleoside triphosphate hydrolases superfamily protein; FUNCTIONS IN: nucleoside-triphosphatase activity, ATPase activity, nucleotide binding, ATP binding; LOCATED IN: endomembrane system; EXPRESSED IN: 8 plant structures; EXPRESSED DURING: L mature pollen stage, M germinated pollen stage, LP.04 four leaves visible, 4 anthesis, petal differentiation and expansion stage; CONTAINS…
AT1G66020.TAIR10	Terpenoid cyclases/Protein prenyltransferases superfamily protein	Terpenoid cyclases/Protein prenyltransferases superfamily protein; FUNCTIONS IN: lyase activity, magnesium ion binding; INVOLVED IN: metabolic process; EXPRESSED IN: inflorescence meristem, hypocotyl, root, flower; EXPRESSED DURING: petal differentiation and expansion stage; CONTAINS InterPro DOMAIN/s: Terpene synthase, metal-binding domain (InterPro:IPR005630), Terpenoid synthase (InterPro:IPR00…
AT1G66390.TAIR10	myb domain protein 90	myb domain protein 90 (MYB90); CONTAINS InterPro DOMAIN/s: SANT, DNA-binding (InterPro:IPR001005), Homeodomain-like (InterPro:IPR009057), Myb, DNA-binding (InterPro:IPR014778), HTH transcriptional regulator, Myb-type, DNA-binding (InterPro:IPR017930), Homeodomain-related (InterPro:IPR012287), Myb transcription factor (InterPro:IPR015495); BEST Arabidopsis thaliana protein match is: production of …
AT1G66700.TAIR10	S-adenosyl-L-methionine-dependent methyltransferases superfamily protein	PXMT1; CONTAINS InterPro DOMAIN/s: SAM dependent carboxyl methyltransferase (InterPro:IPR005299); BEST Arabidopsis thaliana protein match is: S-adenosyl-L-methionine-dependent methyltransferases superfamily protein (TAIR:AT1G66690.1); Has 857 Blast hits to 852 proteins in 114 species: Archae - 0; Bacteria - 51; Metazoa - 9; Fungi - 5; Plants - 706; Viruses - 0; Other Eukaryotes - 86 (source: NCBI…
AT1G68450.TAIR10	VQ motif-containing protein	VQ motif-containing protein; FUNCTIONS IN: molecular_function unknown; INVOLVED IN: biological_process unknown; LOCATED IN: chloroplast; EXPRESSED IN: stem; CONTAINS InterPro DOMAIN/s: VQ (InterPro:IPR008889); BEST Arabidopsis thaliana protein match is: VQ motif-containing protein (TAIR:AT3G18360.1); Has 133 Blast hits to 133 proteins in 12 species: Archae - 0; Bacteria - 0; Metazoa - 0; Fungi - …
AT1G69600.TAIR10	zinc finger homeodomain 1	zinc finger homeodomain 1 (ZFHD1); CONTAINS InterPro DOMAIN/s: Homeobox domain, ZF-HD class (InterPro:IPR006455), ZF-HD homeobox protein, Cys/His-rich dimerisation domain (InterPro:IPR006456), Homeodomain-related (InterPro:IPR012287); BEST Arabidopsis thaliana protein match is: homeobox protein 26 (TAIR:AT5G60480.1); Has 480 Blast hits to 471 proteins in 33 species: Archae - 0; Bacteria - 0; Meta…
AT1G70440.TAIR10	similar to RCD one 3	similar to RCD one 3 (SRO3); FUNCTIONS IN: NAD+ ADP-ribosyltransferase activity; INVOLVED IN: biological_process unknown; CONTAINS InterPro DOMAIN/s: RST domain of plant C-terminal (InterPro:IPR022003), Poly(ADP-ribose) polymerase, catalytic domain (InterPro:IPR012317); BEST Arabidopsis thaliana protein match is: similar to RCD one 2 (TAIR:AT1G23550.1); Has 176 Blast hits to 165 proteins in 18 sp…
AT1G71910.TAIR10		unknown protein; Has 28 Blast hits to 28 proteins in 10 species: Archae - 0; Bacteria - 0; Metazoa - 0; Fungi - 0; Plants - 28; Viruses - 0; Other Eukaryotes - 0 (source: NCBI BLink).
AT1G72490.TAIR10		unknown protein; BEST Arabidopsis thaliana protein match is: unknown protein (TAIR:AT1G17400.1); Has 75 Blast hits to 75 proteins in 21 species: Archae - 0; Bacteria - 0; Metazoa - 3; Fungi - 4; Plants - 58; Viruses - 0; Other Eukaryotes - 10 (source: NCBI BLink).
AT1G73810.TAIR10	Core-2/I-branching beta-1,6-N-acetylglucosaminyltransferase family protein	Core-2/I-branching beta-1,6-N-acetylglucosaminyltransferase family protein; CONTAINS InterPro DOMAIN/s: Core-2/I-Branching enzyme (InterPro:IPR021141); BEST Arabidopsis thaliana protein match is: Core-2/I-branching beta-1,6-N-acetylglucosaminyltransferase family protein (TAIR:AT1G68390.1); Has 580 Blast hits to 580 proteins in 21 species: Archae - 0; Bacteria - 5; Metazoa - 0; Fungi - 0; Plants -…
AT1G74770.TAIR10	zinc ion binding	zinc ion binding; FUNCTIONS IN: zinc ion binding; INVOLVED IN: biological_process unknown; LOCATED IN: cellular_component unknown; EXPRESSED IN: hypocotyl, root; CONTAINS InterPro DOMAIN/s: Zinc finger, CTCHY-type (InterPro:IPR017921), Zinc finger, CHY-type (InterPro:IPR008913), Zinc finger, RING-type (InterPro:IPR001841), Haemerythrin/HHE cation-binding motif (InterPro:IPR012312); BEST Arabidops…
AT1G74810.TAIR10	HCO3- transporter family	BOR5; FUNCTIONS IN: anion exchanger activity; INVOLVED IN: anion transport; LOCATED IN: integral to membrane, membrane; EXPRESSED IN: 17 plant structures; EXPRESSED DURING: 7 growth stages; CONTAINS InterPro DOMAIN/s: Bicarbonate transporter, eukaryotic (InterPro:IPR003020), Bicarbonate transporter, C-terminal (InterPro:IPR011531); BEST Arabidopsis thaliana protein match is: HCO3- transporter fam…
AT1G75590.TAIR10	SAUR-like auxin-responsive protein family	SAUR-like auxin-responsive protein family ; CONTAINS InterPro DOMAIN/s: Auxin responsive SAUR protein (InterPro:IPR003676); BEST Arabidopsis thaliana protein match is: SAUR-like auxin-responsive protein family (TAIR:AT5G10990.1); Has 1416 Blast hits to 1399 proteins in 25 species: Archae - 0; Bacteria - 0; Metazoa - 0; Fungi - 0; Plants - 1415; Viruses - 0; Other Eukaryotes - 1 (source: NCBI BLin…
AT1G78340.TAIR10	glutathione S-transferase TAU 22	glutathione S-transferase TAU 22 (GSTU22); CONTAINS InterPro DOMAIN/s: Thioredoxin fold (InterPro:IPR012335), Glutathione S-transferase, C-terminal (InterPro:IPR004046), Glutathione S-transferase, C-terminal-like (InterPro:IPR010987), Glutathione S-transferase/chloride channel, C-terminal (InterPro:IPR017933), Glutathione S-transferase, N-terminal (InterPro:IPR004045), Thioredoxin-like fold (Inte…
AT1G79180.TAIR10	myb domain protein 63	myb domain protein 63 (MYB63); CONTAINS InterPro DOMAIN/s: SANT, DNA-binding (InterPro:IPR001005), Homeodomain-like (InterPro:IPR009057), Myb, DNA-binding (InterPro:IPR014778), HTH transcriptional regulator, Myb-type, DNA-binding (InterPro:IPR017930), Homeodomain-related (InterPro:IPR012287), Myb transcription factor (InterPro:IPR015495); BEST Arabidopsis thaliana protein match is: myb domain pro…
AT1G79680.TAIR10	WALL ASSOCIATED KINASE (WAK)-LIKE 10	WALL ASSOCIATED KINASE (WAK)-LIKE 10 (WAKL10); FUNCTIONS IN: kinase activity; INVOLVED IN: protein amino acid phosphorylation; LOCATED IN: endomembrane system, integral to membrane; EXPRESSED IN: 10 plant structures; EXPRESSED DURING: 8 growth stages; CONTAINS InterPro DOMAIN/s: Wall-associated kinase (InterPro:IPR013695), EGF-like calcium-binding, conserved site (InterPro:IPR018097), Protein kin…
AT1G79900.TAIR10	Mitochondrial substrate carrier family protein	BAC2; CONTAINS InterPro DOMAIN/s: Mitochondrial carrier protein (InterPro:IPR002067), Mitochondrial substrate carrier (InterPro:IPR001993), Mitochondrial substrate/solute carrier (InterPro:IPR018108); BEST Arabidopsis thaliana protein match is: Mitochondrial substrate carrier family protein (TAIR:AT5G46800.1); Has 25782 Blast hits to 14100 proteins in 457 species: Archae - 0; Bacteria - 6; Metazo…
AT2G02120.TAIR10	Scorpion toxin-like knottin superfamily protein	PDF2.1; FUNCTIONS IN: peptidase inhibitor activity; INVOLVED IN: defense response; LOCATED IN: endomembrane system; EXPRESSED IN: hypocotyl, root; CONTAINS InterPro DOMAIN/s: Gamma thionin (InterPro:IPR008176), Knottin (InterPro:IPR003614), Gamma Purothionin (InterPro:IPR008177); BEST Arabidopsis thaliana protein match is: low-molecular-weight cysteine-rich 69 (TAIR:AT2G02100.1); Has 395 Blast hi…
AT2G15780.TAIR10	Cupredoxin superfamily protein	Cupredoxin superfamily protein; FUNCTIONS IN: electron carrier activity, copper ion binding; LOCATED IN: endomembrane system; CONTAINS InterPro DOMAIN/s: Plastocyanin-like (InterPro:IPR003245), Cupredoxin (InterPro:IPR008972); BEST Arabidopsis thaliana protein match is: Cupredoxin superfamily protein (TAIR:AT2G15770.1); Has 41667 Blast hits to 12483 proteins in 1023 species: Archae - 27; Bacteria…
AT2G18340.TAIR10	late embryogenesis abundant domain-containing protein / LEA domain-containing protein	late embryogenesis abundant domain-containing protein / LEA domain-containing protein; FUNCTIONS IN: molecular_function unknown; INVOLVED IN: embryo development ending in seed dormancy; LOCATED IN: endomembrane system; EXPRESSED IN: petal, leaf whorl, sperm cell, male gametophyte, flower; EXPRESSED DURING: L mature pollen stage, M germinated pollen stage, 4 anthesis, petal differentiation and exp…
AT2G18480.TAIR10	Major facilitator superfamily protein	Major facilitator superfamily protein; FUNCTIONS IN: carbohydrate transmembrane transporter activity, sugar:hydrogen symporter activity; INVOLVED IN: transport, transmembrane transport; LOCATED IN: integral to membrane, membrane; EXPRESSED IN: 12 plant structures; EXPRESSED DURING: 6 growth stages; CONTAINS InterPro DOMAIN/s: Sugar transporter, conserved site (InterPro:IPR005829), Major facilitat…
AT2G19330.TAIR10	plant intracellular ras group-related LRR 6	plant intracellular ras group-related LRR 6 (PIRL6); INVOLVED IN: biological_process unknown; LOCATED IN: chloroplast; EXPRESSED IN: 7 plant structures; EXPRESSED DURING: L mature pollen stage, M germinated pollen stage, 4 anthesis, petal differentiation and expansion stage; CONTAINS InterPro DOMAIN/s: Leucine-rich repeat (InterPro:IPR001611); BEST Arabidopsis thaliana protein match is: plant int…
AT2G21820.TAIR10		unknown protein; Has 45 Blast hits to 45 proteins in 13 species: Archae - 0; Bacteria - 0; Metazoa - 0; Fungi - 0; Plants - 45; Viruses - 0; Other Eukaryotes - 0 (source: NCBI BLink).
AT2G23110.TAIR10	Late embryogenesis abundant protein, group 6	Late embryogenesis abundant protein, group 6; CONTAINS InterPro DOMAIN/s: Late embryogenesis abundant protein, group 6 (InterPro:IPR018930); BEST Arabidopsis thaliana protein match is: Late embryogenesis abundant protein, group 6 (TAIR:AT2G23120.1); Has 37 Blast hits to 37 proteins in 9 species: Archae - 0; Bacteria - 0; Metazoa - 0; Fungi - 0; Plants - 37; Viruses - 0; Other Eukaryotes - 0 (sour…
AT2G23270.TAIR10		unknown protein; FUNCTIONS IN: molecular_function unknown; INVOLVED IN: biological_process unknown; LOCATED IN: endomembrane system; EXPRESSED IN: stem, sperm cell, root, stamen; EXPRESSED DURING: 4 anthesis; BEST Arabidopsis thaliana protein match is: unknown protein (TAIR:AT4G37290.1); Has 36 Blast hits to 35 proteins in 6 species: Archae - 0; Bacteria - 0; Metazoa - 0; Fungi - 0; Plants - 36; …
AT2G27430.TAIR10	ARM repeat superfamily protein	ARM repeat superfamily protein; FUNCTIONS IN: binding; INVOLVED IN: biological_process unknown; LOCATED IN: cellular_component unknown; CONTAINS InterPro DOMAIN/s: Armadillo-like helical (InterPro:IPR011989), Armadillo-type fold (InterPro:IPR016024); BEST Arabidopsis thaliana protein match is: ARM repeat superfamily protein (TAIR:AT4G31890.2); Has 565 Blast hits to 559 proteins in 33 species: Arc…
AT2G30750.TAIR10	cytochrome P450, family 71, subfamily A, polypeptide 12	cytochrome P450, family 71, subfamily A, polypeptide 12 (CYP71A12); FUNCTIONS IN: electron carrier activity, monooxygenase activity, iron ion binding, oxygen binding, heme binding; INVOLVED IN: response to bacterium; LOCATED IN: endomembrane system; EXPRESSED IN: stem, stamen; EXPRESSED DURING: 4 anthesis; CONTAINS InterPro DOMAIN/s: Cytochrome P450 (InterPro:IPR001128), Cytochrome P450, conserve…
AT2G33710.TAIR10	Integrase-type DNA-binding superfamily protein	Integrase-type DNA-binding superfamily protein; CONTAINS InterPro DOMAIN/s: DNA-binding, integrase-type (InterPro:IPR016177), Pathogenesis-related transcriptional factor/ERF, DNA-binding (InterPro:IPR001471); BEST Arabidopsis thaliana protein match is: Integrase-type DNA-binding superfamily protein (TAIR:AT5G61890.1); Has 6058 Blast hits to 5797 proteins in 256 species: Archae - 0; Bacteria - 2; …
AT2G34910.TAIR10		BEST Arabidopsis thaliana protein match is: root hair specific 4 (TAIR:AT1G30850.1); Has 43 Blast hits to 43 proteins in 9 species: Archae - 0; Bacteria - 0; Metazoa - 0; Fungi - 0; Plants - 43; Viruses - 0; Other Eukaryotes - 0 (source: NCBI BLink).
AT2G35300.TAIR10	Late embryogenesis abundant protein, group 1 protein	Late embryogenesis abundant protein, group 1 protein; CONTAINS InterPro DOMAIN/s: Late embryogenesis abundant protein, group 1 (InterPro:IPR005513); BEST Arabidopsis thaliana protein match is: Late embryogenesis abundant protein, group 1 protein (TAIR:AT1G32560.1); Has 129 Blast hits to 129 proteins in 23 species: Archae - 0; Bacteria - 0; Metazoa - 0; Fungi - 0; Plants - 129; Viruses - 0; Other …
AT2G37430.TAIR10	C2H2 and C2HC zinc fingers superfamily protein	C2H2 and C2HC zinc fingers superfamily protein; FUNCTIONS IN: sequence-specific DNA binding transcription factor activity, zinc ion binding, nucleic acid binding; INVOLVED IN: response to chitin, regulation of transcription; LOCATED IN: intracellular; EXPRESSED IN: cotyledon, root, petiole; CONTAINS InterPro DOMAIN/s: Zinc finger, C2H2-like (InterPro:IPR015880), Zinc finger, C2H2-type (InterPro:I…
AT2G37870.TAIR10	Bifunctional inhibitor/lipid-transfer protein/seed storage 2S albumin superfamily protein	Bifunctional inhibitor/lipid-transfer protein/seed storage 2S albumin superfamily protein; FUNCTIONS IN: lipid binding; INVOLVED IN: lipid transport; LOCATED IN: endomembrane system; EXPRESSED IN: 11 plant structures; EXPRESSED DURING: LP.06 six leaves visible, LP.04 four leaves visible, 4 anthesis, C globular stage, petal differentiation and expansion stage; CONTAINS InterPro DOMAIN/s: Bifunctio…
AT2G37900.TAIR10	Major facilitator superfamily protein	Major facilitator superfamily protein; FUNCTIONS IN: transporter activity; INVOLVED IN: oligopeptide transport; LOCATED IN: membrane; EXPRESSED IN: 15 plant structures; EXPRESSED DURING: 7 growth stages; CONTAINS InterPro DOMAIN/s: PTR2 family proton/oligopeptide symporter, conserved site (InterPro:IPR018456), Oligopeptide transporter (InterPro:IPR000109), Major facilitator superfamily, general s…
AT2G38255.TAIR10	Protein of Unknown Function (DUF239)	Protein of Unknown Function (DUF239); CONTAINS InterPro DOMAIN/s: Protein of unknown function DUF239, plant (InterPro:IPR004314); BEST Arabidopsis thaliana protein match is: Protein of Unknown Function (DUF239) (TAIR:AT2G27320.1); Has 682 Blast hits to 655 proteins in 27 species: Archae - 0; Bacteria - 13; Metazoa - 0; Fungi - 10; Plants - 659; Viruses - 0; Other Eukaryotes - 0 (source: NCBI BLin…
AT2G40170.TAIR10	Stress induced protein	LATE EMBRYOGENESIS ABUNDANT 6 (GEA6); CONTAINS InterPro DOMAIN/s: Late embryogenesis abundant protein, group 5, conserved site (InterPro:IPR022377), Stress induced protein (InterPro:IPR000389); BEST Arabidopsis thaliana protein match is: Stress induced protein (TAIR:AT3G51810.1); Has 212 Blast hits to 184 proteins in 37 species: Archae - 0; Bacteria - 6; Metazoa - 17; Fungi - 0; Plants - 189; Vir…
AT2G40370.TAIR10	laccase 5	laccase 5 (LAC5); FUNCTIONS IN: laccase activity; INVOLVED IN: response to copper ion; LOCATED IN: endomembrane system, apoplast; EXPRESSED IN: 8 plant structures; EXPRESSED DURING: 4 anthesis, petal differentiation and expansion stage; CONTAINS InterPro DOMAIN/s: Multicopper oxidase, type 3 (InterPro:IPR011707), Laccase (InterPro:IPR017761), Multicopper oxidase, type 2 (InterPro:IPR011706), Cupr…
AT2G41240.TAIR10	basic helix-loop-helix protein 100	basic helix-loop-helix protein 100 (BHLH100); FUNCTIONS IN: DNA binding, sequence-specific DNA binding transcription factor activity; INVOLVED IN: response to water deprivation, regulation of transcription; LOCATED IN: nucleus; CONTAINS InterPro DOMAIN/s: Achaete-scute transcription factor related (InterPro:IPR015660), Helix-loop-helix DNA-binding domain (InterPro:IPR001092), Helix-loop-helix DNA…
AT2G41800.TAIR10	Protein of unknown function, DUF642	FUNCTIONS IN: molecular_function unknown; INVOLVED IN: biological_process unknown; LOCATED IN: cell wall, plant-type cell wall; EXPRESSED IN: 7 plant structures; EXPRESSED DURING: 4 anthesis, C globular stage, petal differentiation and expansion stage; CONTAINS InterPro DOMAIN/s: Protein of unknown function DUF642 (InterPro:IPR006946), Galactose-binding domain-like (InterPro:IPR008979); BEST Arab…
AT2G43590.TAIR10	Chitinase family protein	Chitinase family protein; FUNCTIONS IN: chitin binding, chitinase activity; INVOLVED IN: carbohydrate metabolic process, cell wall macromolecule catabolic process; LOCATED IN: endomembrane system; EXPRESSED IN: 7 plant structures; EXPRESSED DURING: LP.04 four leaves visible, 4 anthesis, C globular stage, LP.02 two leaves visible; CONTAINS InterPro DOMAIN/s: Chitin-binding, type 1, conserved site …
AT2G43670.TAIR10	Carbohydrate-binding X8 domain superfamily protein	Carbohydrate-binding X8 domain superfamily protein; FUNCTIONS IN: molecular_function unknown; INVOLVED IN: biological_process unknown; LOCATED IN: endomembrane system; EXPRESSED IN: shoot apex, hypocotyl, root, pedicel; EXPRESSED DURING: 4 anthesis; CONTAINS InterPro DOMAIN/s: X8 (InterPro:IPR012946); BEST Arabidopsis thaliana protein match is: Carbohydrate-binding X8 domain superfamily protein (…
AT2G43880.TAIR10	Pectin lyase-like superfamily protein	Pectin lyase-like superfamily protein; FUNCTIONS IN: polygalacturonase activity; INVOLVED IN: carbohydrate metabolic process; LOCATED IN: endomembrane system; EXPRESSED IN: root, carpel; EXPRESSED DURING: 4 anthesis; CONTAINS InterPro DOMAIN/s: Pectin lyase fold/virulence factor (InterPro:IPR011050), Pectin lyase fold (InterPro:IPR012334), Glycoside hydrolase, family 28 (InterPro:IPR000743), Para…
AT2G46300.TAIR10	Late embryogenesis abundant (LEA) hydroxyproline-rich glycoprotein family	Late embryogenesis abundant (LEA) hydroxyproline-rich glycoprotein family; CONTAINS InterPro DOMAIN/s: Late embryogenesis abundant protein, group 2 (InterPro:IPR004864); BEST Arabidopsis thaliana protein match is: unknown protein (TAIR:AT4G01110.1); Has 504 Blast hits to 503 proteins in 23 species: Archae - 0; Bacteria - 0; Metazoa - 1; Fungi - 2; Plants - 501; Viruses - 0; Other Eukaryotes - 0 (…
AT3G01990.TAIR10	ACT domain repeat 6	ACT domain repeat 6 (ACR6); FUNCTIONS IN: amino acid binding; INVOLVED IN: metabolic process; LOCATED IN: cellular_component unknown; EXPRESSED IN: stem, carpel, stamen; EXPRESSED DURING: 4 anthesis, petal differentiation and expansion stage; CONTAINS InterPro DOMAIN/s: Amino acid-binding ACT (InterPro:IPR002912); BEST Arabidopsis thaliana protein match is: ACT domain repeat 4 (TAIR:AT1G69040.1);…
AT3G02480.TAIR10	Late embryogenesis abundant protein (LEA) family protein	Late embryogenesis abundant protein (LEA) family protein; BEST Arabidopsis thaliana protein match is: Late embryogenesis abundant protein (LEA) family protein (TAIR:AT5G38760.1); Has 213 Blast hits to 189 proteins in 38 species: Archae - 0; Bacteria - 0; Metazoa - 9; Fungi - 12; Plants - 190; Viruses - 0; Other Eukaryotes - 2 (source: NCBI BLink).
AT3G12955.TAIR10	SAUR-like auxin-responsive protein family	SAUR-like auxin-responsive protein family ; FUNCTIONS IN: molecular_function unknown; INVOLVED IN: response to auxin stimulus; LOCATED IN: mitochondrion; EXPRESSED IN: 6 plant structures; EXPRESSED DURING: petal differentiation and expansion stage, D bilateral stage; CONTAINS InterPro DOMAIN/s: Auxin responsive SAUR protein (InterPro:IPR003676); BEST Arabidopsis thaliana protein match is: SAUR-li…
AT3G12960.TAIR10		unknown protein; Has 44 Blast hits to 44 proteins in 14 species: Archae - 0; Bacteria - 0; Metazoa - 0; Fungi - 0; Plants - 44; Viruses - 0; Other Eukaryotes - 0 (source: NCBI BLink).
AT3G13650.TAIR10	Disease resistance-responsive (dirigent-like protein) family protein	Disease resistance-responsive (dirigent-like protein) family protein; FUNCTIONS IN: molecular_function unknown; INVOLVED IN: lignan biosynthetic process, defense response; LOCATED IN: endomembrane system; EXPRESSED IN: 20 plant structures; EXPRESSED DURING: 11 growth stages; CONTAINS InterPro DOMAIN/s: Plant disease resistance response protein (InterPro:IPR004265); BEST Arabidopsis thaliana prote…
AT3G15280.TAIR10		unknown protein; FUNCTIONS IN: molecular_function unknown; LOCATED IN: mitochondrion; EXPRESSED IN: 8 plant structures; EXPRESSED DURING: L mature pollen stage, 4 anthesis, petal differentiation and expansion stage; Has 36 Blast hits to 36 proteins in 15 species: Archae - 0; Bacteria - 0; Metazoa - 1; Fungi - 2; Plants - 33; Viruses - 0; Other Eukaryotes - 0 (source: NCBI BLink).
AT3G16120.TAIR10	Dynein light chain type 1 family protein	Dynein light chain type 1 family protein; FUNCTIONS IN: microtubule motor activity; INVOLVED IN: microtubule-based process; LOCATED IN: microtubule associated complex; EXPRESSED IN: 12 plant structures; EXPRESSED DURING: 6 growth stages; CONTAINS InterPro DOMAIN/s: Dynein light chain, type 1/2 (InterPro:IPR001372); BEST Arabidopsis thaliana protein match is: RHO guanyl-nucleotide exchange factor …
AT3G18360.TAIR10	VQ motif-containing protein	VQ motif-containing protein; CONTAINS InterPro DOMAIN/s: VQ (InterPro:IPR008889); BEST Arabidopsis thaliana protein match is: VQ motif-containing protein (TAIR:AT1G68450.1); Has 752 Blast hits to 743 proteins in 135 species: Archae - 2; Bacteria - 26; Metazoa - 338; Fungi - 62; Plants - 207; Viruses - 16; Other Eukaryotes - 101 (source: NCBI BLink).
AT3G20710.TAIR10	F-box family protein	F-box family protein; CONTAINS InterPro DOMAIN/s: F-box domain, cyclin-like (InterPro:IPR001810), F-box domain, Skp2-like (InterPro:IPR022364), F-box associated domain, type 1 (InterPro:IPR006527), F-box associated interaction domain (InterPro:IPR017451); BEST Arabidopsis thaliana protein match is: F-box and associated interaction domains-containing protein (TAIR:AT3G20690.1); Has 1375 Blast hits…
AT3G21460.TAIR10	Glutaredoxin family protein	Glutaredoxin family protein; FUNCTIONS IN: electron carrier activity, protein disulfide oxidoreductase activity; INVOLVED IN: cell redox homeostasis; CONTAINS InterPro DOMAIN/s: Glutaredoxin-like, plant II (InterPro:IPR011905), Thioredoxin fold (InterPro:IPR012335), Glutaredoxin (InterPro:IPR002109), Thioredoxin-like fold (InterPro:IPR012336); BEST Arabidopsis thaliana protein match is: Thioredox…
AT3G21680.TAIR10		unknown protein; FUNCTIONS IN: molecular_function unknown; INVOLVED IN: N-terminal protein myristoylation; LOCATED IN: cellular_component unknown; EXPRESSED IN: root, flower, stamen; EXPRESSED DURING: 4 anthesis, petal differentiation and expansion stage; Has 34 Blast hits to 34 proteins in 7 species: Archae - 0; Bacteria - 0; Metazoa - 0; Fungi - 0; Plants - 34; Viruses - 0; Other Eukaryotes - 0…
AT3G22840.TAIR10	Chlorophyll A-B binding family protein	EARLY LIGHT-INDUCABLE PROTEIN (ELIP1); BEST Arabidopsis thaliana protein match is: Chlorophyll A-B binding family protein (TAIR:AT4G14690.1); Has 319 Blast hits to 319 proteins in 50 species: Archae - 0; Bacteria - 5; Metazoa - 0; Fungi - 0; Plants - 259; Viruses - 0; Other Eukaryotes - 55 (source: NCBI BLink).
AT3G25655.TAIR10	inflorescence deficient in abscission (IDA)-like 1	inflorescence deficient in abscission (IDA)-like 1 (IDL1); FUNCTIONS IN: molecular_function unknown; INVOLVED IN: floral organ abscission; LOCATED IN: endomembrane system; EXPRESSED IN: 9 plant structures; EXPRESSED DURING: 4 anthesis, petal differentiation and expansion stage; Has 9 Blast hits to 9 proteins in 2 species: Archae - 0; Bacteria - 0; Metazoa - 0; Fungi - 0; Plants - 9; Viruses - 0; …
AT3G26460.TAIR10	Polyketide cyclase/dehydrase and lipid transport superfamily protein	Polyketide cyclase/dehydrase and lipid transport superfamily protein; FUNCTIONS IN: molecular_function unknown; INVOLVED IN: response to biotic stimulus, defense response; LOCATED IN: cellular_component unknown; EXPRESSED IN: hypocotyl, root; CONTAINS InterPro DOMAIN/s: Bet v I allergen (InterPro:IPR000916); BEST Arabidopsis thaliana protein match is: Polyketide cyclase/dehydrase and lipid transp…
AT3G27250.TAIR10		unknown protein; BEST Arabidopsis thaliana protein match is: unknown protein (TAIR:AT5G40800.1); Has 104 Blast hits to 104 proteins in 13 species: Archae - 0; Bacteria - 0; Metazoa - 0; Fungi - 0; Plants - 104; Viruses - 0; Other Eukaryotes - 0 (source: NCBI BLink).
AT3G29575.TAIR10	ABI five binding protein 3	ABI five binding protein 3 (AFP3); CONTAINS InterPro DOMAIN/s: Protein of unknown function DUF1675 (InterPro:IPR012463); BEST Arabidopsis thaliana protein match is: ABI five binding protein (TAIR:AT1G69260.1); Has 196 Blast hits to 190 proteins in 23 species: Archae - 0; Bacteria - 0; Metazoa - 2; Fungi - 4; Plants - 184; Viruses - 0; Other Eukaryotes - 6 (source: NCBI BLink).
AT3G29630.TAIR10	UDP-Glycosyltransferase superfamily protein	UDP-Glycosyltransferase superfamily protein; FUNCTIONS IN: transferase activity, transferring hexosyl groups, transferase activity, transferring glycosyl groups; INVOLVED IN: metabolic process; LOCATED IN: cellular_component unknown; EXPRESSED IN: inflorescence meristem, hypocotyl, root, flower, guard cell; EXPRESSED DURING: petal differentiation and expansion stage; CONTAINS InterPro DOMAIN/s: U…
AT3G30210.TAIR10	myb domain protein 121	myb domain protein 121 (MYB121); CONTAINS InterPro DOMAIN/s: SANT, DNA-binding (InterPro:IPR001005), Homeodomain-like (InterPro:IPR009057), Myb, DNA-binding (InterPro:IPR014778), HTH transcriptional regulator, Myb-type, DNA-binding (InterPro:IPR017930), Homeodomain-related (InterPro:IPR012287), Myb transcription factor (InterPro:IPR015495); BEST Arabidopsis thaliana protein match is: myb domain p…
AT3G45680.TAIR10	Major facilitator superfamily protein	Major facilitator superfamily protein; FUNCTIONS IN: transporter activity; INVOLVED IN: oligopeptide transport, response to nematode; LOCATED IN: membrane; EXPRESSED IN: 12 plant structures; EXPRESSED DURING: 4 anthesis, C globular stage, petal differentiation and expansion stage; CONTAINS InterPro DOMAIN/s: PTR2 family proton/oligopeptide symporter, conserved site (InterPro:IPR018456), Oligopept…
AT3G46520.TAIR10	actin-12	actin-12 (ACT12); FUNCTIONS IN: structural constituent of cytoskeleton; INVOLVED IN: cytoskeleton organization; LOCATED IN: mitochondrion, cytoskeleton; EXPRESSED IN: 12 plant structures; EXPRESSED DURING: L mature pollen stage, M germinated pollen stage, 4 anthesis, petal differentiation and expansion stage; CONTAINS InterPro DOMAIN/s: Actin, conserved site (InterPro:IPR004001), Actin/actin-like…
AT3G48340.TAIR10	Cysteine proteinases superfamily protein	Cysteine proteinases superfamily protein; FUNCTIONS IN: cysteine-type peptidase activity, protein binding; INVOLVED IN: proteolysis; LOCATED IN: endomembrane system; CONTAINS InterPro DOMAIN/s: Peptidase C1A, papain (InterPro:IPR013128), Proteinase inhibitor I29, cathepsin propeptide (InterPro:IPR013201), Peptidase C1A, papain C-terminal (InterPro:IPR000668), Peptidase, cysteine peptidase active …
AT3G49690.TAIR10	myb domain protein 84	myb domain protein 84 (MYB84); CONTAINS InterPro DOMAIN/s: SANT, DNA-binding (InterPro:IPR001005), Homeodomain-like (InterPro:IPR009057), Myb, DNA-binding (InterPro:IPR014778), HTH transcriptional regulator, Myb-type, DNA-binding (InterPro:IPR017930), Homeodomain-related (InterPro:IPR012287), Myb transcription factor (InterPro:IPR015495); BEST Arabidopsis thaliana protein match is: myb domain pro…
AT3G51750.TAIR10		unknown protein; Has 15 Blast hits to 14 proteins in 5 species: Archae - 0; Bacteria - 0; Metazoa - 0; Fungi - 0; Plants - 15; Viruses - 0; Other Eukaryotes - 0 (source: NCBI BLink).
AT3G52310.TAIR10	ABC-2 type transporter family protein	ABC-2 type transporter family protein; FUNCTIONS IN: ATPase activity, coupled to transmembrane movement of substances; LOCATED IN: plasma membrane; EXPRESSED IN: stem, stamen; EXPRESSED DURING: 4 anthesis; CONTAINS InterPro DOMAIN/s: ATPase, AAA+ type, core (InterPro:IPR003593), ABC transporter-like (InterPro:IPR003439), ABC-2 type transporter (InterPro:IPR013525), ABC transporter, conserved site…
AT3G53980.TAIR10	Bifunctional inhibitor/lipid-transfer protein/seed storage 2S albumin superfamily protein	Bifunctional inhibitor/lipid-transfer protein/seed storage 2S albumin superfamily protein; FUNCTIONS IN: lipid binding; INVOLVED IN: lipid transport; LOCATED IN: endomembrane system; EXPRESSED IN: 10 plant structures; EXPRESSED DURING: 7 growth stages; CONTAINS InterPro DOMAIN/s: Bifunctional inhibitor/plant lipid transfer protein/seed storage (InterPro:IPR016140), Plant lipid transfer protein/se…
AT3G54150.TAIR10	S-adenosyl-L-methionine-dependent methyltransferases superfamily protein	S-adenosyl-L-methionine-dependent methyltransferases superfamily protein; FUNCTIONS IN: methyltransferase activity; INVOLVED IN: metabolic process; LOCATED IN: cellular_component unknown; EXPRESSED IN: 17 plant structures; EXPRESSED DURING: 9 growth stages; CONTAINS InterPro DOMAIN/s: Methyltransferase type 11 (InterPro:IPR013216); BEST Arabidopsis thaliana protein match is: S-adenosyl-L-methioni…
AT3G55500.TAIR10	expansin A16	expansin A16 (EXPA16); INVOLVED IN: plant-type cell wall modification involved in multidimensional cell growth, syncytium formation, unidimensional cell growth, plant-type cell wall loosening; LOCATED IN: endomembrane system, extracellular region; EXPRESSED IN: 19 plant structures; EXPRESSED DURING: 10 growth stages; CONTAINS InterPro DOMAIN/s: Barwin-related endoglucanase (InterPro:IPR009009), P…
AT3G55940.TAIR10	Phosphoinositide-specific phospholipase C family protein	Phosphoinositide-specific phospholipase C family protein; FUNCTIONS IN: phosphoinositide phospholipase C activity, phospholipase C activity, phosphoric diester hydrolase activity; INVOLVED IN: signal transduction, intracellular signaling pathway, lipid metabolic process; LOCATED IN: plasma membrane; EXPRESSED IN: 11 plant structures; EXPRESSED DURING: 4 anthesis, LP.10 ten leaves visible, petal d…
AT3G56970.TAIR10	basic helix-loop-helix (bHLH) DNA-binding superfamily protein	BHLH038; FUNCTIONS IN: DNA binding, sequence-specific DNA binding transcription factor activity; INVOLVED IN: regulation of transcription; LOCATED IN: nucleus; CONTAINS InterPro DOMAIN/s: Achaete-scute transcription factor related (InterPro:IPR015660), Helix-loop-helix DNA-binding domain (InterPro:IPR001092), Helix-loop-helix DNA-binding (InterPro:IPR011598); BEST Arabidopsis thaliana protein mat…
AT3G56980.TAIR10	basic helix-loop-helix (bHLH) DNA-binding superfamily protein	BHLH039; FUNCTIONS IN: DNA binding, sequence-specific DNA binding transcription factor activity; INVOLVED IN: regulation of transcription; LOCATED IN: nucleus; EXPRESSED IN: 7 plant structures; EXPRESSED DURING: LP.06 six leaves visible, LP.04 four leaves visible, LP.10 ten leaves visible, LP.08 eight leaves visible, LP.12 twelve leaves visible; CONTAINS InterPro DOMAIN/s: Achaete-scute transcrip…
AT3G59220.TAIR10	pirin	pirin (PRN); CONTAINS InterPro DOMAIN/s: Pirin, C-terminal (InterPro:IPR008778), Pirin (InterPro:IPR012093), Cupin, RmlC-type (InterPro:IPR011051), Pirin, N-terminal (InterPro:IPR003829); BEST Arabidopsis thaliana protein match is: RmlC-like cupins superfamily protein (TAIR:AT2G43120.1); Has 7400 Blast hits to 7400 proteins in 1466 species: Archae - 64; Bacteria - 4668; Metazoa - 71; Fungi - 217;…
AT3G59910.TAIR10	Ankyrin repeat family protein	Ankyrin repeat family protein; CONTAINS InterPro DOMAIN/s: Ankyrin repeat-containing domain (InterPro:IPR020683); BEST Arabidopsis thaliana protein match is: Ankyrin repeat family protein (TAIR:AT2G44090.2); Has 71 Blast hits to 71 proteins in 16 species: Archae - 0; Bacteria - 2; Metazoa - 0; Fungi - 0; Plants - 66; Viruses - 0; Other Eukaryotes - 3 (source: NCBI BLink).
AT3G60120.TAIR10	beta glucosidase 27	beta glucosidase 27 (BGLU27); FUNCTIONS IN: cation binding, hydrolase activity, hydrolyzing O-glycosyl compounds, catalytic activity; INVOLVED IN: carbohydrate metabolic process; LOCATED IN: cellular_component unknown; EXPRESSED IN: stem, hypocotyl, sepal, stamen; EXPRESSED DURING: 4 anthesis; CONTAINS InterPro DOMAIN/s: Glycoside hydrolase, family 1 (InterPro:IPR001360), Glycoside hydrolase, fam…
AT3G63380.TAIR10	ATPase E1-E2 type family protein / haloacid dehalogenase-like hydrolase family protein	ATPase E1-E2 type family protein / haloacid dehalogenase-like hydrolase family protein; FUNCTIONS IN: calcium-transporting ATPase activity, calmodulin binding; INVOLVED IN: calcium ion transport, cation transport, metabolic process, ATP biosynthetic process; LOCATED IN: membrane; EXPRESSED IN: 11 plant structures; EXPRESSED DURING: LP.06 six leaves visible, LP.04 four leaves visible, 4 anthesis, …
AT4G00890.TAIR10	proline-rich family protein	proline-rich family protein; Has 74402 Blast hits to 44432 proteins in 1604 species: Archae - 100; Bacteria - 7075; Metazoa - 32308; Fungi - 16616; Plants - 5983; Viruses - 2030; Other Eukaryotes - 10290 (source: NCBI BLink).
AT4G01630.TAIR10	expansin A17	expansin A17 (EXPA17); INVOLVED IN: plant-type cell wall modification involved in multidimensional cell growth, unidimensional cell growth, plant-type cell wall loosening; LOCATED IN: endomembrane system, extracellular region; EXPRESSED IN: hypocotyl, root; CONTAINS InterPro DOMAIN/s: Barwin-related endoglucanase (InterPro:IPR009009), Pollen allergen, N-terminal (InterPro:IPR014734), Expansin (In…
AT4G02360.TAIR10	Protein of unknown function, DUF538	Protein of unknown function, DUF538; FUNCTIONS IN: molecular_function unknown; INVOLVED IN: biological_process unknown; LOCATED IN: endomembrane system; EXPRESSED IN: 9 plant structures; EXPRESSED DURING: LP.04 four leaves visible, 4 anthesis, C globular stage, petal differentiation and expansion stage, E expanded cotyledon stage; CONTAINS InterPro DOMAIN/s: Protein of unknown function DUF538 (In…
AT4G03540.TAIR10	Uncharacterised protein family (UPF0497)	Uncharacterised protein family (UPF0497); FUNCTIONS IN: molecular_function unknown; INVOLVED IN: biological_process unknown; LOCATED IN: endomembrane system; CONTAINS InterPro DOMAIN/s: Uncharacterised protein family UPF0497, trans-membrane plant (InterPro:IPR006702), Uncharacterised protein family UPF0497, trans-membrane plant subgroup (InterPro:IPR006459); BEST Arabidopsis thaliana protein matc…
AT4G04990.TAIR10	Protein of unknown function (DUF761)	Protein of unknown function (DUF761); FUNCTIONS IN: molecular_function unknown; INVOLVED IN: biological_process unknown; LOCATED IN: endomembrane system; CONTAINS InterPro DOMAIN/s: Protein of unknown function DUF761, plant (InterPro:IPR008480); BEST Arabidopsis thaliana protein match is: Protein of unknown function (DUF761) (TAIR:AT1G61260.1); Has 30201 Blast hits to 17322 proteins in 780 specie…
AT4G05100.TAIR10	myb domain protein 74	myb domain protein 74 (MYB74); CONTAINS InterPro DOMAIN/s: SANT, DNA-binding (InterPro:IPR001005), Homeodomain-like (InterPro:IPR009057), Myb, DNA-binding (InterPro:IPR014778), HTH transcriptional regulator, Myb-type, DNA-binding (InterPro:IPR017930), Homeodomain-related (InterPro:IPR012287), Myb transcription factor (InterPro:IPR015495); BEST Arabidopsis thaliana protein match is: MYB-like 102 (…
AT4G05475.TAIR10	RNI-like superfamily protein	RNI-like superfamily protein; CONTAINS InterPro DOMAIN/s: F-box domain, cyclin-like (InterPro:IPR001810); BEST Arabidopsis thaliana protein match is: RNI-like superfamily protein (TAIR:AT4G05470.1).
AT4G06536.TAIR10	SPla/RYanodine receptor (SPRY) domain-containing protein	SPla/RYanodine receptor (SPRY) domain-containing protein; CONTAINS InterPro DOMAIN/s: B302 (SPRY)-like (InterPro:IPR001870), SPla/RYanodine receptor SPRY (InterPro:IPR003877); Has 40 Blast hits to 40 proteins in 15 species: Archae - 0; Bacteria - 0; Metazoa - 0; Fungi - 7; Plants - 29; Viruses - 0; Other Eukaryotes - 4 (source: NCBI BLink).
AT4G12330.TAIR10	cytochrome P450, family 706, subfamily A, polypeptide 7	cytochrome P450, family 706, subfamily A, polypeptide 7 (CYP706A7); FUNCTIONS IN: electron carrier activity, monooxygenase activity, iron ion binding, oxygen binding, heme binding; INVOLVED IN: oxidation reduction; LOCATED IN: cellular_component unknown; EXPRESSED IN: root; CONTAINS InterPro DOMAIN/s: Cytochrome P450 (InterPro:IPR001128), Cytochrome P450, conserved site (InterPro:IPR017972), Cyto…
AT4G13290.TAIR10	cytochrome P450, family 71, subfamily A, polypeptide 19	cytochrome P450, family 71, subfamily A, polypeptide 19 (CYP71A19); FUNCTIONS IN: electron carrier activity, monooxygenase activity, iron ion binding, oxygen binding, heme binding; INVOLVED IN: oxidation reduction; CONTAINS InterPro DOMAIN/s: Cytochrome P450 (InterPro:IPR001128), Cytochrome P450, conserved site (InterPro:IPR017972), Cytochrome P450, E-class, group I (InterPro:IPR002401); BEST Ara…
AT4G14690.TAIR10	Chlorophyll A-B binding family protein	EARLY LIGHT-INDUCIBLE PROTEIN 2 (ELIP2); BEST Arabidopsis thaliana protein match is: Chlorophyll A-B binding family protein (TAIR:AT3G22840.1); Has 30201 Blast hits to 17322 proteins in 780 species: Archae - 12; Bacteria - 1396; Metazoa - 17338; Fungi - 3422; Plants - 5037; Viruses - 0; Other Eukaryotes - 2996 (source: NCBI BLink).
AT4G14695.TAIR10	Uncharacterised protein family (UPF0041)	Uncharacterised protein family (UPF0041); CONTAINS InterPro DOMAIN/s: Uncharacterised protein family UPF0041 (InterPro:IPR005336); BEST Arabidopsis thaliana protein match is: Uncharacterised protein family (UPF0041) (TAIR:AT4G22310.1); Has 30201 Blast hits to 17322 proteins in 780 species: Archae - 12; Bacteria - 1396; Metazoa - 17338; Fungi - 3422; Plants - 5037; Viruses - 0; Other Eukaryotes - …
AT4G16550.TAIR10	HSP20-like chaperone	HSP20-like chaperone; FUNCTIONS IN: aspartic-type endopeptidase activity; INVOLVED IN: proteolysis; LOCATED IN: cellular_component unknown; CONTAINS InterPro DOMAIN/s: Heat shock protein Hsp20 (InterPro:IPR002068), Peptidase A1 (InterPro:IPR001461), HSP20-like chaperone (InterPro:IPR008978); BEST Arabidopsis thaliana protein match is: HSP20-like chaperone (TAIR:AT4G16560.1); Has 208 Blast hits to…
AT4G17690.TAIR10	Peroxidase superfamily protein	Peroxidase superfamily protein; FUNCTIONS IN: peroxidase activity, heme binding; INVOLVED IN: response to oxidative stress, oxidation reduction; LOCATED IN: endomembrane system; EXPRESSED IN: 21 plant structures; EXPRESSED DURING: 11 growth stages; CONTAINS InterPro DOMAIN/s: Haem peroxidase (InterPro:IPR010255), Plant peroxidase (InterPro:IPR000823), Peroxidases heam-ligand binding site (InterPr…
AT4G21440.TAIR10	MYB-like 102	MYB-like 102 (MYB102); CONTAINS InterPro DOMAIN/s: SANT, DNA-binding (InterPro:IPR001005), Homeodomain-like (InterPro:IPR009057), Myb, DNA-binding (InterPro:IPR014778), HTH transcriptional regulator, Myb-type, DNA-binding (InterPro:IPR017930), Homeodomain-related (InterPro:IPR012287), Myb transcription factor (InterPro:IPR015495); BEST Arabidopsis thaliana protein match is: myb domain protein 74 …
AT4G22592.TAIR10	conserved peptide upstream open reading frame 27	conserved peptide upstream open reading frame 27 (CPuORF27); Has 30201 Blast hits to 17322 proteins in 780 species: Archae - 12; Bacteria - 1396; Metazoa - 17338; Fungi - 3422; Plants - 5037; Viruses - 0; Other Eukaryotes - 2996 (source: NCBI BLink).
AT4G22950.TAIR10	AGAMOUS-like 19	AGAMOUS-like 19 (AGL19); CONTAINS InterPro DOMAIN/s: Transcription factor, MADS-box (InterPro:IPR002100), Transcription factor, K-box (InterPro:IPR002487); BEST Arabidopsis thaliana protein match is: AGAMOUS-like 14 (TAIR:AT4G11880.1); Has 7291 Blast hits to 7288 proteins in 921 species: Archae - 2; Bacteria - 15; Metazoa - 646; Fungi - 323; Plants - 6182; Viruses - 0; Other Eukaryotes - 123 (sou…
AT4G25250.TAIR10	Plant invertase/pectin methylesterase inhibitor superfamily protein	Plant invertase/pectin methylesterase inhibitor superfamily protein; FUNCTIONS IN: enzyme inhibitor activity, pectinesterase inhibitor activity, pectinesterase activity; INVOLVED IN: biological_process unknown; EXPRESSED IN: root; CONTAINS InterPro DOMAIN/s: Pectinesterase inhibitor (InterPro:IPR006501); BEST Arabidopsis thaliana protein match is: Plant invertase/pectin methylesterase inhibitor s…
AT4G25692.TAIR10	conserved peptide upstream open reading frame 13	conserved peptide upstream open reading frame 13 (CPuORF13); BEST Arabidopsis thaliana protein match is: conserved peptide upstream open reading frame 12 (TAIR:AT4G25672.1); Has 30201 Blast hits to 17322 proteins in 780 species: Archae - 12; Bacteria - 1396; Metazoa - 17338; Fungi - 3422; Plants - 5037; Viruses - 0; Other Eukaryotes - 2996 (source: NCBI BLink).
AT4G25850.TAIR10	OSBP(oxysterol binding protein)-related protein 4B	OSBP(oxysterol binding protein)-related protein 4B (ORP4B); FUNCTIONS IN: oxysterol binding; INVOLVED IN: steroid metabolic process; LOCATED IN: cellular_component unknown; CONTAINS InterPro DOMAIN/s: Oxysterol-binding protein (InterPro:IPR000648); BEST Arabidopsis thaliana protein match is: OSBP(oxysterol binding protein)-related protein 4A (TAIR:AT4G25860.1); Has 30201 Blast hits to 17322 prote…
AT4G27360.TAIR10	Dynein light chain type 1 family protein	Dynein light chain type 1 family protein; FUNCTIONS IN: microtubule motor activity; INVOLVED IN: microtubule-based process; LOCATED IN: microtubule associated complex; CONTAINS InterPro DOMAIN/s: Dynein light chain, type 1/2 (InterPro:IPR001372); BEST Arabidopsis thaliana protein match is: Dynein light chain type 1 family protein (TAIR:AT3G16120.1); Has 1221 Blast hits to 1219 proteins in 223 spe…
AT4G28520.TAIR10	cruciferin 3	cruciferin 3 (CRU3); FUNCTIONS IN: nutrient reservoir activity; INVOLVED IN: response to abscisic acid stimulus, embryo development ending in seed dormancy; LOCATED IN: protein body; EXPRESSED IN: 7 plant structures; EXPRESSED DURING: seedling growth, seed development stages; CONTAINS InterPro DOMAIN/s: 11-S seed storage protein, conserved site (InterPro:IPR022379), Cupin, RmlC-type (InterPro:IPR…
AT4G30090.TAIR10	embryo defective 1353	embryo defective 1353 (emb1353); FUNCTIONS IN: molecular_function unknown; INVOLVED IN: embryo development ending in seed dormancy; LOCATED IN: endomembrane system; EXPRESSED IN: 8 plant structures; EXPRESSED DURING: 4 anthesis, F mature embryo stage, petal differentiation and expansion stage, E expanded cotyledon stage, D bilateral stage; BEST Arabidopsis thaliana protein match is: myosin heavy …
AT4G31830.TAIR10		unknown protein; Has 42 Blast hits to 42 proteins in 10 species: Archae - 0; Bacteria - 0; Metazoa - 0; Fungi - 0; Plants - 42; Viruses - 0; Other Eukaryotes - 0 (source: NCBI BLink).
AT4G31875.TAIR10		unknown protein; Has 30201 Blast hits to 17322 proteins in 780 species: Archae - 12; Bacteria - 1396; Metazoa - 17338; Fungi - 3422; Plants - 5037; Viruses - 0; Other Eukaryotes - 2996 (source: NCBI BLink).
AT4G32870.TAIR10	Polyketide cyclase/dehydrase and lipid transport superfamily protein	Polyketide cyclase/dehydrase and lipid transport superfamily protein; CONTAINS InterPro DOMAIN/s: Polyketide cyclase/dehydrase (InterPro:IPR019587); BEST Arabidopsis thaliana protein match is: Polyketide cyclase/dehydrase and lipid transport superfamily protein (TAIR:AT2G25770.2); Has 254 Blast hits to 254 proteins in 94 species: Archae - 0; Bacteria - 125; Metazoa - 0; Fungi - 0; Plants - 118; V…
AT4G33905.TAIR10	Peroxisomal membrane 22 kDa (Mpv17/PMP22) family protein	Peroxisomal membrane 22 kDa (Mpv17/PMP22) family protein; INVOLVED IN: biological_process unknown; LOCATED IN: integral to membrane, peroxisomal membrane; EXPRESSED IN: 21 plant structures; EXPRESSED DURING: 10 growth stages; CONTAINS InterPro DOMAIN/s: Mpv17/PMP22 (InterPro:IPR007248); BEST Arabidopsis thaliana protein match is: Peroxisomal membrane 22 kDa (Mpv17/PMP22) family protein (TAIR:AT2G…
AT4G36600.TAIR10	Late embryogenesis abundant (LEA) protein	Late embryogenesis abundant (LEA) protein; CONTAINS InterPro DOMAIN/s: Late embryogenesis abundant protein, group 4 (InterPro:IPR004238); BEST Arabidopsis thaliana protein match is: late embryogenesis abundant domain-containing protein / LEA domain-containing protein (TAIR:AT2G18340.1); Has 1483 Blast hits to 893 proteins in 345 species: Archae - 4; Bacteria - 836; Metazoa - 93; Fungi - 47; Plant…
AT4G36740.TAIR10	homeobox protein 40	homeobox protein 40 (HB40); FUNCTIONS IN: DNA binding, sequence-specific DNA binding transcription factor activity; INVOLVED IN: response to auxin stimulus, regulation of transcription, DNA-dependent; LOCATED IN: nucleus; EXPRESSED IN: ovule, fruit, root, flower; CONTAINS InterPro DOMAIN/s: Homeobox, conserved site (InterPro:IPR017970), Homeobox (InterPro:IPR001356), Helix-turn-helix motif, lambd…
AT4G36820.TAIR10	Protein of unknown function (DUF607)	Protein of unknown function (DUF607); CONTAINS InterPro DOMAIN/s: Protein of unknown function DUF607 (InterPro:IPR006769); BEST Arabidopsis thaliana protein match is: Protein of unknown function (DUF607) (TAIR:AT2G23790.1); Has 370 Blast hits to 370 proteins in 122 species: Archae - 0; Bacteria - 0; Metazoa - 148; Fungi - 54; Plants - 129; Viruses - 0; Other Eukaryotes - 39 (source: NCBI BLink).
AT4G37290.TAIR10		unknown protein; FUNCTIONS IN: molecular_function unknown; INVOLVED IN: response to karrikin; LOCATED IN: endomembrane system; EXPRESSED IN: cotyledon, hypocotyl, leaf; EXPRESSED DURING: LP.04 four leaves visible; BEST Arabidopsis thaliana protein match is: unknown protein (TAIR:AT2G23270.1); Has 30201 Blast hits to 17322 proteins in 780 species: Archae - 12; Bacteria - 1396; Metazoa - 17338; Fun…
AT4G37420.TAIR10	Domain of unknown function (DUF23)	Domain of unknown function (DUF23); CONTAINS InterPro DOMAIN/s: Protein of unknown function DUF23 (InterPro:IPR008166); BEST Arabidopsis thaliana protein match is: Domain of unknown function (DUF23) (TAIR:AT5G40720.1); Has 241 Blast hits to 241 proteins in 76 species: Archae - 0; Bacteria - 129; Metazoa - 0; Fungi - 0; Plants - 86; Viruses - 0; Other Eukaryotes - 26 (source: NCBI BLink).
AT4G37940.TAIR10	AGAMOUS-like 21	AGAMOUS-like 21 (AGL21); FUNCTIONS IN: sequence-specific DNA binding transcription factor activity; INVOLVED IN: regulation of transcription, DNA-dependent; LOCATED IN: nucleus; EXPRESSED IN: 9 plant structures; EXPRESSED DURING: L mature pollen stage, M germinated pollen stage, C globular stage, E expanded cotyledon stage; CONTAINS InterPro DOMAIN/s: Transcription factor, MADS-box (InterPro:IPR0…
AT4G37950.TAIR10	Rhamnogalacturonate lyase family protein	Rhamnogalacturonate lyase family protein; CONTAINS InterPro DOMAIN/s: Rhamnogalacturonate lyase (InterPro:IPR010325), Carbohydrate-binding-like fold (InterPro:IPR013784), Galactose-binding domain-like (InterPro:IPR008979); BEST Arabidopsis thaliana protein match is: Rhamnogalacturonate lyase family protein (TAIR:AT2G22620.1); Has 315 Blast hits to 298 proteins in 69 species: Archae - 0; Bacteria …
AT4G39130.TAIR10	Dehydrin family protein	Dehydrin family protein; FUNCTIONS IN: molecular_function unknown; INVOLVED IN: response to water, response to stress; LOCATED IN: cellular_component unknown; EXPRESSED IN: 6 plant structures; EXPRESSED DURING: 4 anthesis, petal differentiation and expansion stage; CONTAINS InterPro DOMAIN/s: Dehydrin (InterPro:IPR000167); BEST Arabidopsis thaliana protein match is: dehydrin LEA (TAIR:AT2G21490.1…
AT4G39340.TAIR10	Protein of unknown function (DUF1278)	Protein of unknown function (DUF1278); FUNCTIONS IN: molecular_function unknown; INVOLVED IN: biological_process unknown; LOCATED IN: endomembrane system; CONTAINS InterPro DOMAIN/s: Protein of unknown function DUF1278 (InterPro:IPR010701); BEST Arabidopsis thaliana protein match is: Protein of unknown function (DUF1278) (TAIR:AT2G21750.1); Has 101 Blast hits to 101 proteins in 10 species: Archae…
AT4G40010.TAIR10	SNF1-related protein kinase 2.7	SNF1-related protein kinase 2.7 (SNRK2.7); CONTAINS InterPro DOMAIN/s: Protein kinase, ATP binding site (InterPro:IPR017441), Serine/threonine-protein kinase domain (InterPro:IPR002290), Serine/threonine-protein kinase-like domain (InterPro:IPR017442), Protein kinase-like domain (InterPro:IPR011009), Serine/threonine-protein kinase, active site (InterPro:IPR008271), Protein kinase, catalytic doma…
AT5G02780.TAIR10	glutathione transferase lambda 1	glutathione transferase lambda 1 (GSTL1); CONTAINS InterPro DOMAIN/s: Thioredoxin fold (InterPro:IPR012335), Glutathione S-transferase, C-terminal-like (InterPro:IPR010987), Glutathione S-transferase/chloride channel, C-terminal (InterPro:IPR017933), Glutathione S-transferase, N-terminal (InterPro:IPR004045), Thioredoxin-like fold (InterPro:IPR012336); BEST Arabidopsis thaliana protein match is: …
AT5G04010.TAIR10	F-box family protein	F-box family protein; CONTAINS InterPro DOMAIN/s: F-box domain, Skp2-like (InterPro:IPR022364); BEST Arabidopsis thaliana protein match is: unknown protein (TAIR:AT5G03920.1); Has 37 Blast hits to 37 proteins in 11 species: Archae - 0; Bacteria - 0; Metazoa - 0; Fungi - 0; Plants - 37; Viruses - 0; Other Eukaryotes - 0 (source: NCBI BLink).
AT5G04150.TAIR10	basic helix-loop-helix (bHLH) DNA-binding superfamily protein	BHLH101; FUNCTIONS IN: DNA binding, sequence-specific DNA binding transcription factor activity; INVOLVED IN: regulation of transcription; LOCATED IN: nucleus; EXPRESSED IN: root, leaf; EXPRESSED DURING: LP.04 four leaves visible; CONTAINS InterPro DOMAIN/s: Helix-loop-helix DNA-binding domain (InterPro:IPR001092), Helix-loop-helix DNA-binding (InterPro:IPR011598); BEST Arabidopsis thaliana prote…
AT5G04370.TAIR10	S-adenosyl-L-methionine-dependent methyltransferases superfamily protein	NAMT1; CONTAINS InterPro DOMAIN/s: SAM dependent carboxyl methyltransferase (InterPro:IPR005299); BEST Arabidopsis thaliana protein match is: S-adenosyl-L-methionine-dependent methyltransferases superfamily protein (TAIR:AT3G11480.1); Has 1807 Blast hits to 1807 proteins in 277 species: Archae - 0; Bacteria - 0; Metazoa - 736; Fungi - 347; Plants - 385; Viruses - 0; Other Eukaryotes - 339 (source…
AT5G04380.TAIR10	S-adenosyl-L-methionine-dependent methyltransferases superfamily protein	S-adenosyl-L-methionine-dependent methyltransferases superfamily protein; FUNCTIONS IN: methyltransferase activity; INVOLVED IN: response to cadmium ion; LOCATED IN: cellular_component unknown; EXPRESSED IN: sperm cell, cultured cell; CONTAINS InterPro DOMAIN/s: SAM dependent carboxyl methyltransferase (InterPro:IPR005299); BEST Arabidopsis thaliana protein match is: S-adenosyl-L-methionine-depen…
AT5G05250.TAIR10		unknown protein; BEST Arabidopsis thaliana protein match is: unknown protein (TAIR:AT3G56360.1); Has 30201 Blast hits to 17322 proteins in 780 species: Archae - 12; Bacteria - 1396; Metazoa - 17338; Fungi - 3422; Plants - 5037; Viruses - 0; Other Eukaryotes - 2996 (source: NCBI BLink).
AT5G05340.TAIR10	Peroxidase superfamily protein	Peroxidase superfamily protein; FUNCTIONS IN: protein binding, peroxidase activity; INVOLVED IN: response to oxidative stress, oxidation reduction; LOCATED IN: apoplast, cell wall; EXPRESSED IN: 9 plant structures; EXPRESSED DURING: LP.04 four leaves visible, 4 anthesis, C globular stage, petal differentiation and expansion stage; CONTAINS InterPro DOMAIN/s: Haem peroxidase (InterPro:IPR010255), …
AT5G05390.TAIR10	laccase 12	laccase 12 (LAC12); FUNCTIONS IN: laccase activity; INVOLVED IN: oxidation reduction, lignin catabolic process; LOCATED IN: endomembrane system, apoplast; EXPRESSED IN: 7 plant structures; EXPRESSED DURING: petal differentiation and expansion stage; CONTAINS InterPro DOMAIN/s: Multicopper oxidase, type 3 (InterPro:IPR011707), Laccase (InterPro:IPR017761), Multicopper oxidase, type 2 (InterPro:IPR…
AT5G09640.TAIR10	serine carboxypeptidase-like 19	serine carboxypeptidase-like 19 (SCPL19); FUNCTIONS IN: sinapoyltransferase activity, serine-type carboxypeptidase activity; INVOLVED IN: proteolysis, secondary metabolic process; LOCATED IN: endomembrane system; EXPRESSED IN: seed; CONTAINS InterPro DOMAIN/s: Peptidase S10, serine carboxypeptidase (InterPro:IPR001563); BEST Arabidopsis thaliana protein match is: serine carboxypeptidase-like 3 (T…
AT5G10140.TAIR10	K-box region and MADS-box transcription factor family protein	FLOWERING LOCUS C (FLC); CONTAINS InterPro DOMAIN/s: Transcription factor, MADS-box (InterPro:IPR002100), Transcription factor, K-box (InterPro:IPR002487); BEST Arabidopsis thaliana protein match is: K-box region and MADS-box transcription factor family protein (TAIR:AT1G77080.4); Has 1807 Blast hits to 1807 proteins in 277 species: Archae - 0; Bacteria - 0; Metazoa - 736; Fungi - 347; Plants - 3…
AT5G10990.TAIR10	SAUR-like auxin-responsive protein family	SAUR-like auxin-responsive protein family ; CONTAINS InterPro DOMAIN/s: Auxin responsive SAUR protein (InterPro:IPR003676); BEST Arabidopsis thaliana protein match is: SAUR-like auxin-responsive protein family (TAIR:AT1G75590.1); Has 1807 Blast hits to 1807 proteins in 277 species: Archae - 0; Bacteria - 0; Metazoa - 736; Fungi - 347; Plants - 385; Viruses - 0; Other Eukaryotes - 339 (source: NCB…
AT5G11870.TAIR10	Alkaline phytoceramidase (aPHC)	Alkaline phytoceramidase (aPHC); FUNCTIONS IN: hydrolase activity, acting on carbon-nitrogen (but not peptide) bonds, in linear amides; INVOLVED IN: ceramide metabolic process; LOCATED IN: integral to membrane; EXPRESSED IN: 15 plant structures; EXPRESSED DURING: 7 growth stages; CONTAINS InterPro DOMAIN/s: Ceramidase (InterPro:IPR008901); BEST Arabidopsis thaliana protein match is: senescence as…
AT5G13080.TAIR10	WRKY DNA-binding protein 75	WRKY DNA-binding protein 75 (WRKY75); CONTAINS InterPro DOMAIN/s: DNA-binding WRKY (InterPro:IPR003657); BEST Arabidopsis thaliana protein match is: WRKY DNA-binding protein 45 (TAIR:AT3G01970.1); Has 1807 Blast hits to 1807 proteins in 277 species: Archae - 0; Bacteria - 0; Metazoa - 736; Fungi - 347; Plants - 385; Viruses - 0; Other Eukaryotes - 339 (source: NCBI BLink).
AT5G15290.TAIR10	Uncharacterised protein family (UPF0497)	Uncharacterised protein family (UPF0497); CONTAINS InterPro DOMAIN/s: Uncharacterised protein family UPF0497, trans-membrane plant (InterPro:IPR006702), Uncharacterised protein family UPF0497, trans-membrane plant subgroup (InterPro:IPR006459); BEST Arabidopsis thaliana protein match is: Uncharacterised protein family (UPF0497) (TAIR:AT1G14160.1); Has 635 Blast hits to 635 proteins in 21 species:…
AT5G17680.TAIR10	disease resistance protein (TIR-NBS-LRR class), putative	disease resistance protein (TIR-NBS-LRR class), putative; FUNCTIONS IN: transmembrane receptor activity, ATP binding; INVOLVED IN: signal transduction, defense response, apoptosis, innate immune response; LOCATED IN: intrinsic to membrane; EXPRESSED IN: 14 plant structures; EXPRESSED DURING: 6 growth stages; CONTAINS InterPro DOMAIN/s: Leucine-rich repeat, typical subtype (InterPro:IPR003591), NB…
AT5G18130.TAIR10		unknown protein; BEST Arabidopsis thaliana protein match is: unknown protein (TAIR:AT3G03870.2); Has 1807 Blast hits to 1807 proteins in 277 species: Archae - 0; Bacteria - 0; Metazoa - 736; Fungi - 347; Plants - 385; Viruses - 0; Other Eukaryotes - 339 (source: NCBI BLink).
AT5G19470.TAIR10	nudix hydrolase homolog 24	nudix hydrolase homolog 24 (NUDT24); FUNCTIONS IN: hydrolase activity; INVOLVED IN: biological_process unknown; LOCATED IN: chloroplast; EXPRESSED IN: vascular tissue, male gametophyte; EXPRESSED DURING: L mature pollen stage; CONTAINS InterPro DOMAIN/s: NUDIX hydrolase domain-like (InterPro:IPR015797), NUDIX hydrolase domain (InterPro:IPR000086); BEST Arabidopsis thaliana protein match is: nudix…
AT5G23750.TAIR10	Remorin family protein	Remorin family protein; CONTAINS InterPro DOMAIN/s: Remorin, C-terminal (InterPro:IPR005516), Remorin, N-terminal (InterPro:IPR005518); BEST Arabidopsis thaliana protein match is: Remorin family protein (TAIR:AT3G48940.1); Has 1807 Blast hits to 1807 proteins in 277 species: Archae - 0; Bacteria - 0; Metazoa - 736; Fungi - 347; Plants - 385; Viruses - 0; Other Eukaryotes - 339 (source: NCBI BLink…
AT5G24770.TAIR10	vegetative storage protein 2	vegetative storage protein 2 (VSP2); FUNCTIONS IN: acid phosphatase activity; INVOLVED IN: in 8 processes; LOCATED IN: cytosolic ribosome, vacuole; EXPRESSED IN: fruit, flower, leaf; EXPRESSED DURING: seedling growth, 4 leaf senescence stage; CONTAINS InterPro DOMAIN/s: Acid phosphatase (Class B) (InterPro:IPR005519), Vegetative storage protein/acid phosphatase (InterPro:IPR014403), Acid phosphat…
AT5G24950.TAIR10	cytochrome P450, family 71, subfamily A, polypeptide 15	cytochrome P450, family 71, subfamily A, polypeptide 15 (CYP71A15); FUNCTIONS IN: electron carrier activity, monooxygenase activity, iron ion binding, oxygen binding, heme binding; INVOLVED IN: oxidation reduction; LOCATED IN: endomembrane system; EXPRESSED IN: male gametophyte, cultured cell; EXPRESSED DURING: L mature pollen stage, M germinated pollen stage; CONTAINS InterPro DOMAIN/s: Cytochro…
AT5G25020.TAIR10	Protein of unknown function (DUF1336)	Protein of unknown function (DUF1336); CONTAINS InterPro DOMAIN/s: Protein of unknown function DUF1336 (InterPro:IPR009769); BEST Arabidopsis thaliana protein match is: Protein of unknown function (DUF1336) (TAIR:AT5G24990.1); Has 1807 Blast hits to 1807 proteins in 277 species: Archae - 0; Bacteria - 0; Metazoa - 736; Fungi - 347; Plants - 385; Viruses - 0; Other Eukaryotes - 339 (source: NCBI B…
AT5G28510.TAIR10	beta glucosidase 24	beta glucosidase 24 (BGLU24); FUNCTIONS IN: cation binding, hydrolase activity, hydrolyzing O-glycosyl compounds, catalytic activity; INVOLVED IN: carbohydrate metabolic process; LOCATED IN: endomembrane system; CONTAINS InterPro DOMAIN/s: Glycoside hydrolase, family 1 (InterPro:IPR001360), Glycoside hydrolase, family 1, active site (InterPro:IPR018120), Glycoside hydrolase, catalytic core (Inter…
AT5G35660.TAIR10	Glycine-rich protein family	Glycine-rich protein family; LOCATED IN: endomembrane system; Has 242106 Blast hits to 44248 proteins in 2411 species: Archae - 458; Bacteria - 59126; Metazoa - 88892; Fungi - 17902; Plants - 27548; Viruses - 3419; Other Eukaryotes - 44761 (source: NCBI BLink).
AT5G35940.TAIR10	Mannose-binding lectin superfamily protein	Mannose-binding lectin superfamily protein; CONTAINS InterPro DOMAIN/s: Mannose-binding lectin (InterPro:IPR001229); BEST Arabidopsis thaliana protein match is: Mannose-binding lectin superfamily protein (TAIR:AT5G35950.1); Has 1807 Blast hits to 1807 proteins in 277 species: Archae - 0; Bacteria - 0; Metazoa - 736; Fungi - 347; Plants - 385; Viruses - 0; Other Eukaryotes - 339 (source: NCBI BLin…
AT5G37550.TAIR10		unknown protein; BEST Arabidopsis thaliana protein match is: unknown protein (TAIR:AT1G66190.1); Has 1807 Blast hits to 1807 proteins in 277 species: Archae - 0; Bacteria - 0; Metazoa - 736; Fungi - 347; Plants - 385; Viruses - 0; Other Eukaryotes - 339 (source: NCBI BLink).
AT5G37990.TAIR10	S-adenosyl-L-methionine-dependent methyltransferases superfamily protein	S-adenosyl-L-methionine-dependent methyltransferases superfamily protein; FUNCTIONS IN: S-adenosylmethionine-dependent methyltransferase activity, methyltransferase activity; INVOLVED IN: biological_process unknown; LOCATED IN: endomembrane system; EXPRESSED IN: hypocotyl, root; CONTAINS InterPro DOMAIN/s: SAM dependent carboxyl methyltransferase (InterPro:IPR005299); BEST Arabidopsis thaliana pr…
AT5G40000.TAIR10	P-loop containing nucleoside triphosphate hydrolases superfamily protein	P-loop containing nucleoside triphosphate hydrolases superfamily protein; FUNCTIONS IN: nucleoside-triphosphatase activity, ATPase activity, nucleotide binding, ATP binding; INVOLVED IN: biological_process unknown; LOCATED IN: endomembrane system; CONTAINS InterPro DOMAIN/s: ATPase, AAA+ type, core (InterPro:IPR003593), ATPase, AAA-type, core (InterPro:IPR003959), ATPase, AAA-type, conserved site…
AT5G40210.TAIR10	nodulin MtN21 /EamA-like transporter family protein	nodulin MtN21 /EamA-like transporter family protein; LOCATED IN: membrane; EXPRESSED IN: 21 plant structures; EXPRESSED DURING: 13 growth stages; CONTAINS InterPro DOMAIN/s: Protein of unknown function DUF6, transmembrane (InterPro:IPR000620); BEST Arabidopsis thaliana protein match is: nodulin MtN21 /EamA-like transporter family protein (TAIR:AT3G28100.1); Has 30201 Blast hits to 17322 proteins …
AT5G40790.TAIR10		unknown protein; BEST Arabidopsis thaliana protein match is: unknown protein (TAIR:AT3G27250.1); Has 1807 Blast hits to 1807 proteins in 277 species: Archae - 0; Bacteria - 0; Metazoa - 736; Fungi - 347; Plants - 385; Viruses - 0; Other Eukaryotes - 339 (source: NCBI BLink).
AT5G40800.TAIR10		unknown protein; BEST Arabidopsis thaliana protein match is: unknown protein (TAIR:AT3G27250.1); Has 1807 Blast hits to 1807 proteins in 277 species: Archae - 0; Bacteria - 0; Metazoa - 736; Fungi - 347; Plants - 385; Viruses - 0; Other Eukaryotes - 339 (source: NCBI BLink).
AT5G43935.TAIR10	flavonol synthase 6	flavonol synthase 6 (FLS6); FUNCTIONS IN: flavonol synthase activity, oxidoreductase activity; INVOLVED IN: biological_process unknown; LOCATED IN: cellular_component unknown; CONTAINS InterPro DOMAIN/s: Oxoglutarate/iron-dependent oxygenase (InterPro:IPR005123); BEST Arabidopsis thaliana protein match is: flavonol synthase 1 (TAIR:AT5G08640.2); Has 30201 Blast hits to 17322 proteins in 780 speci…
AT5G45070.TAIR10	phloem protein 2-A8	phloem protein 2-A8 (PP2-A8); FUNCTIONS IN: carbohydrate binding; INVOLVED IN: signal transduction, defense response, innate immune response; LOCATED IN: intrinsic to membrane; EXPRESSED IN: stem, root; CONTAINS InterPro DOMAIN/s: Toll-Interleukin receptor (InterPro:IPR000157); BEST Arabidopsis thaliana protein match is: phloem protein 2-A6 (TAIR:AT5G45080.1); Has 1773 Blast hits to 1692 proteins…
AT5G47530.TAIR10	Auxin-responsive family protein	Auxin-responsive family protein; CONTAINS InterPro DOMAIN/s: Cytochrome b561, eukaryote (InterPro:IPR004877), Uncharacterised conserved protein UCP037471 (InterPro:IPR017214), Protein of unknown function DUF568, DOMON-like (InterPro:IPR007613), DOMON related (InterPro:IPR005018), Cytochrome b561/ferric reductase transmembrane (InterPro:IPR006593); BEST Arabidopsis thaliana protein match is: Auxin…
AT5G47635.TAIR10	Pollen Ole e 1 allergen and extensin family protein	Pollen Ole e 1 allergen and extensin family protein; FUNCTIONS IN: molecular_function unknown; INVOLVED IN: biological_process unknown; LOCATED IN: endomembrane system; EXPRESSED IN: 8 plant structures; EXPRESSED DURING: 4 anthesis, petal differentiation and expansion stage; CONTAINS InterPro DOMAIN/s: Pollen Ole e 1 allergen/extensin (InterPro:IPR006041); BEST Arabidopsis thaliana protein match …
AT5G48400.TAIR10	Glutamate receptor family protein	ATGLR1.2; FUNCTIONS IN: protein binding, intracellular ligand-gated ion channel activity; INVOLVED IN: cellular calcium ion homeostasis, response to light stimulus; LOCATED IN: endomembrane system, membrane; EXPRESSED IN: 15 plant structures; EXPRESSED DURING: 7 growth stages; CONTAINS InterPro DOMAIN/s: Extracellular solute-binding protein, family 3 (InterPro:IPR001638), Ionotropic glutamate rec…
AT5G49620.TAIR10	myb domain protein 78	myb domain protein 78 (MYB78); CONTAINS InterPro DOMAIN/s: SANT, DNA-binding (InterPro:IPR001005), Homeodomain-like (InterPro:IPR009057), Myb, DNA-binding (InterPro:IPR014778), HTH transcriptional regulator, Myb-type, DNA-binding (InterPro:IPR017930), Homeodomain-related (InterPro:IPR012287), Myb transcription factor (InterPro:IPR015495); BEST Arabidopsis thaliana protein match is: myb domain pro…
AT5G51500.TAIR10	Plant invertase/pectin methylesterase inhibitor superfamily	Plant invertase/pectin methylesterase inhibitor superfamily; FUNCTIONS IN: enzyme inhibitor activity, pectinesterase activity; INVOLVED IN: cell wall modification; LOCATED IN: endomembrane system, cell wall, plant-type cell wall; EXPRESSED IN: sperm cell, flower, root; EXPRESSED DURING: 4 anthesis; CONTAINS InterPro DOMAIN/s: Pectinesterase, active site (InterPro:IPR018040), Pectin lyase fold/vir…
AT5G51580.TAIR10		unknown protein; Has 8 Blast hits to 6 proteins in 4 species: Archae - 0; Bacteria - 0; Metazoa - 2; Fungi - 0; Plants - 5; Viruses - 0; Other Eukaryotes - 1 (source: NCBI BLink).
AT5G51760.TAIR10	Protein phosphatase 2C family protein	ABA-hypersensitive germination 1 (AHG1); FUNCTIONS IN: protein serine/threonine phosphatase activity, catalytic activity; INVOLVED IN: seed germination, response to abscisic acid stimulus, seed development; LOCATED IN: protein serine/threonine phosphatase complex; EXPRESSED IN: seed; CONTAINS InterPro DOMAIN/s: Protein phosphatase 2C, manganese/magnesium aspartate binding site (InterPro:IPR000222…
AT5G52550.TAIR10		unknown protein; BEST Arabidopsis thaliana protein match is: unknown protein (TAIR:AT4G25670.2); Has 30201 Blast hits to 17322 proteins in 780 species: Archae - 12; Bacteria - 1396; Metazoa - 17338; Fungi - 3422; Plants - 5037; Viruses - 0; Other Eukaryotes - 2996 (source: NCBI BLink).
AT5G53990.TAIR10	UDP-Glycosyltransferase superfamily protein	UDP-Glycosyltransferase superfamily protein; FUNCTIONS IN: transferase activity, transferring glycosyl groups; INVOLVED IN: metabolic process; EXPRESSED IN: root; CONTAINS InterPro DOMAIN/s: UDP-glucuronosyl/UDP-glucosyltransferase (InterPro:IPR002213); BEST Arabidopsis thaliana protein match is: UDP-Glycosyltransferase superfamily protein (TAIR:AT1G64910.1); Has 1807 Blast hits to 1807 proteins …
AT5G54165.TAIR10		unknown protein; FUNCTIONS IN: molecular_function unknown; INVOLVED IN: biological_process unknown; LOCATED IN: cellular_component unknown; Has 30201 Blast hits to 17322 proteins in 780 species: Archae - 12; Bacteria - 1396; Metazoa - 17338; Fungi - 3422; Plants - 5037; Viruses - 0; Other Eukaryotes - 2996 (source: NCBI BLink).
AT5G54585.TAIR10		unknown protein; Has 30201 Blast hits to 17322 proteins in 780 species: Archae - 12; Bacteria - 1396; Metazoa - 17338; Fungi - 3422; Plants - 5037; Viruses - 0; Other Eukaryotes - 2996 (source: NCBI BLink).
AT5G56080.TAIR10	nicotianamine synthase 2	nicotianamine synthase 2 (NAS2); CONTAINS InterPro DOMAIN/s: Nicotianamine synthase (InterPro:IPR004298); BEST Arabidopsis thaliana protein match is: nicotianamine synthase 1 (TAIR:AT5G04950.1); Has 1807 Blast hits to 1807 proteins in 277 species: Archae - 0; Bacteria - 0; Metazoa - 736; Fungi - 347; Plants - 385; Viruses - 0; Other Eukaryotes - 339 (source: NCBI BLink).
AT5G59310.TAIR10	lipid transfer protein 4	lipid transfer protein 4 (LTP4); FUNCTIONS IN: lipid binding; INVOLVED IN: response to water deprivation, response to abscisic acid stimulus, lipid transport; LOCATED IN: endomembrane system; EXPRESSED IN: 16 plant structures; EXPRESSED DURING: 8 growth stages; CONTAINS InterPro DOMAIN/s: Bifunctional inhibitor/plant lipid transfer protein/seed storage (InterPro:IPR016140), Plant lipid transfer p…
AT5G59320.TAIR10	lipid transfer protein 3	lipid transfer protein 3 (LTP3); FUNCTIONS IN: lipid binding; INVOLVED IN: response to water deprivation, response to abscisic acid stimulus; LOCATED IN: cell wall, apoplast; EXPRESSED IN: 22 plant structures; EXPRESSED DURING: 11 growth stages; CONTAINS InterPro DOMAIN/s: Bifunctional inhibitor/plant lipid transfer protein/seed storage (InterPro:IPR016140), Plant lipid transfer protein/seed stor…
AT5G60760.TAIR10	P-loop containing nucleoside triphosphate hydrolases superfamily protein	P-loop containing nucleoside triphosphate hydrolases superfamily protein; BEST Arabidopsis thaliana protein match is: P-loop containing nucleoside triphosphate hydrolases superfamily protein (TAIR:AT3G45090.1); Has 1216 Blast hits to 969 proteins in 195 species: Archae - 93; Bacteria - 85; Metazoa - 220; Fungi - 67; Plants - 127; Viruses - 43; Other Eukaryotes - 581 (source: NCBI BLink).
AT5G62040.TAIR10	PEBP (phosphatidylethanolamine-binding protein) family protein	PEBP (phosphatidylethanolamine-binding protein) family protein; CONTAINS InterPro DOMAIN/s: Phosphatidylethanolamine-binding, conserved site (InterPro:IPR001858), Phosphatidylethanolamine-binding protein PEBP (InterPro:IPR008914); BEST Arabidopsis thaliana protein match is: PEBP (phosphatidylethanolamine-binding protein) family protein (TAIR:AT5G03840.1); Has 1807 Blast hits to 1807 proteins in 2…
AT5G64550.TAIR10	loricrin-related	loricrin-related; BEST Arabidopsis thaliana protein match is: loricrin-related (TAIR:AT5G09670.1); Has 1807 Blast hits to 1807 proteins in 277 species: Archae - 0; Bacteria - 0; Metazoa - 736; Fungi - 347; Plants - 385; Viruses - 0; Other Eukaryotes - 339 (source: NCBI BLink).
AT5G65140.TAIR10	Haloacid dehalogenase-like hydrolase (HAD) superfamily protein	Haloacid dehalogenase-like hydrolase (HAD) superfamily protein; FUNCTIONS IN: catalytic activity, trehalose-phosphatase activity; INVOLVED IN: response to cadmium ion, trehalose biosynthetic process; EXPRESSED IN: 21 plant structures; EXPRESSED DURING: 14 growth stages; CONTAINS InterPro DOMAIN/s: HAD-superfamily hydrolase, subfamily IIB (InterPro:IPR006379), Trehalose-phosphatase (InterPro:IPR00…
AT5G65980.TAIR10	Auxin efflux carrier family protein	Auxin efflux carrier family protein; FUNCTIONS IN: auxin:hydrogen symporter activity; INVOLVED IN: auxin polar transport, transmembrane transport; LOCATED IN: endomembrane system, integral to membrane; CONTAINS InterPro DOMAIN/s: Auxin efflux carrier (InterPro:IPR004776); BEST Arabidopsis thaliana protein match is: Auxin efflux carrier family protein (TAIR:AT2G17500.4); Has 1807 Blast hits to 180…
AT5G67430.TAIR10	Acyl-CoA N-acyltransferases (NAT) superfamily protein	Acyl-CoA N-acyltransferases (NAT) superfamily protein; FUNCTIONS IN: N-acetyltransferase activity; INVOLVED IN: metabolic process; LOCATED IN: cellular_component unknown; CONTAINS InterPro DOMAIN/s: GCN5-related N-acetyltransferase, C-terminal (InterPro:IPR022610), GCN5-related N-acetyltransferase (InterPro:IPR000182), Acyl-CoA N-acyltransferase (InterPro:IPR016181); BEST Arabidopsis thaliana pro…
ATCG00020.TAIR10	photosystem II reaction center protein A	photosystem II reaction center protein A (PSBA); FUNCTIONS IN: chlorophyll binding; INVOLVED IN: photosynthesis, light reaction; LOCATED IN: in 6 components; EXPRESSED IN: 24 plant structures; EXPRESSED DURING: 14 growth stages; CONTAINS InterPro DOMAIN/s: Photosystem II reaction centre protein PsbA/D1 (InterPro:IPR005867), Photosynthetic reaction centre, L/M (InterPro:IPR000484); BEST Arabidopsi…
ATCG00340.TAIR10	Photosystem I, PsaA/PsaB protein	PSAB; FUNCTIONS IN: chlorophyll binding; INVOLVED IN: photosynthesis, light harvesting in photosystem II, photosynthesis, light harvesting in photosystem I; LOCATED IN: in 7 components; EXPRESSED IN: 25 plant structures; EXPRESSED DURING: 13 growth stages; CONTAINS InterPro DOMAIN/s: Photosystem I psaB (InterPro:IPR006244), Photosystem I, PsaA/PsaB (InterPro:IPR001280), Photosystem I psaA/psaB, c…
ATCG01070.TAIR10	NADH-ubiquinone/plastoquinone oxidoreductase chain 4L	NDHE; FUNCTIONS IN: NADPH dehydrogenase activity; INVOLVED IN: ubiquinone biosynthetic process; LOCATED IN: chloroplast thylakoid membrane, chloroplast; EXPRESSED IN: 22 plant structures; EXPRESSED DURING: 13 growth stages; CONTAINS InterPro DOMAIN/s: NADH:ubiquinone/quinone oxidoreductase, chain 4L (InterPro:IPR001133).
ATMG01200.TAIR10		LOCATED IN: endomembrane system; EXPRESSED IN: 21 plant structures; EXPRESSED DURING: 13 growth stages; BEST Arabidopsis thaliana protein match is: ATPase, F1 complex, alpha subunit protein (TAIR:AT2G07698.1).
